# Supplementary material for: Profiling pro-neural to mesenchymal transition identifies a lncRNA signature in glioma
Source: J Transl Med. 2020 Oct 7;18:378. doi: 10.1186/s12967-020-02552-0 (PMC7539462; doi:10.1186/s12967-020-02552-0)
Supplement: Supplementary file 1 — Additional file 1. Table S1. Clinical and molecular information of glioma cases included in this study. Table S2. 149 PMT-related lncRNAs in four modules. Table S3. The distribution of clinical and molecular charateristics between high- and low-risk groups. Table S4. Genes positively correlated with risk score in GBM in TCGA and CGGA. [file 12967_2020_2552_MOESM1_ESM.xlsx]

## Sheet: Table S1
Table S1. Clinical and molecular information of glioma cases included in this study
		TCGA RNAseq set	TCGA microarray	CGGA RNAseq set	CGGA RNAseq set 2	CGGA microarray	GSE16011	Rembrandt
Case number		672	529	325	693	301	284	466
Age, years
	Median (range)	46 (14-89)	59 (10-89)	42 (8-79)	43 (11-76)	42 (12-70)	52(12-81)	Unavailable
Gender
	Female	284 (42.3%)	205 (38.8%)	122 (37.5%)	295 (42.6%)	121 (40.2%)	92 (32.4%)	126 (27.0%)
	Male	386 (57.4%)	320 (60.5%)	203 (62.5%)	398 (57.4%)	180 (59.8%)	184 (64.8%)	214 (45.9%)
	Unavailable	2 (0.3%)	4 (0.8%)	0 (0.0%)	0 (0.0%)	0 (0.0%)	8 (2.8%)	126 (27.0%)
KPS
	Median (range)	90 (40-100)	80 (20-100)	Unavailable	Unavailable	Unavailable	85 (0-100)	90 (0-100)
WHO grade
	control	0 (0.0%)	0 (0.0%)	0 (0.0%)	0 (0.0%)	0 (0.0%)	8 (2.8%)	0 (0.0%)
	Grade I	0 (0.0%)	0 (0.0%)	0 (0.0%)	0 (0.0%)	0 (0.0%)	8 (2.8%)	0 (0.0%)
	Grade II	216 (32.1%)	0 (0.0%)	103 (31.7%)	188 (27.1%)	117 (38.9%)	24 (8.5%)	99 (21.2%)
	Grade III	237 (35.3%)	0 (0.0%)	79 (24.3%)	255 (36.8%)	57 (18.9%)	85 (29.9%)	84 (18.0%)
	Grade IV	160 (23.8%)	525 (99.2%)	139 (42.8%)	249 (35.9%)	124 (41.2%)	159 (56.0%)	130 (27.9%)
	Unavailable	59 (8.8%)	4 (0.8%)	4 (1.2%)	1 (0.1%)	3 (1.0%)	0 (0.0%)	153 (32.8%)
Histopathology
	Normal brain	0 (0.0%)	0 (0.0%)	0 (0.0%)	0 (0.0%)	0 (0.0%)	0 (0.0%)	21 (4.5%)
	Oligodendroglioma	190 (28.3%)	0 (0.0%)	38 (11.7%)	98 (14.1%)	32 (10.6%)	52 (18.3%)	67 (14.4%)
	Oligoastrocytoma	128 (19.0%)	0 (0.0%)	77 (23.7%)	216 (31.2%)	63 (20.9%)	28 (9.9%)	0 (0.0%)
	Astrocytoma	192 (28.6%)	0 (0.0%)	67 (20.6%)	129 (18.6%)	79 (26.2%)	37 (13.0%)	148 (31.8%)
	Glioblastoma	160 (23.8%)	525 (99.2%)	139 (42.8%)	249 (35.9%)	124 (41.2%)	159 (56.0%)	219 (47.0%)
	Unavailable	2 (0.3%)	4 (0.8%)	4 (1.2%)	1 (0.1%)	3 (1.0%)	8 (2.8%)	11 (2.4%)
Molecular classification
	LGG-Oligo	175 (26.0%)	0 (0.0%)	57 (17.5%)	109 (15.7%)	16 (5.3%)	22 (7.7%)	0 (0.0%)
	LGG-Astro	239 (35.6%)	0 (0.0%)	75 (23.1%)	171 (24.7%)	22 (7.3%)	14 (4.9%)	0 (0.0%)
	Early-GBM	94 (14.0%)	0 (0.0%)	48 (14.8%)	96 (13.9%)	60 (19.9%)	45 (15.8%)	0 (0.0%)
	GBM-IDHmut	11 (1.6%)	34 (6.4%)	42 (12.9%)	49 (7.1%)	22 (7.3%)	32 (11.3%)	0 (0.0%)
	GBM-IDHwt	143 (21.3%)	376 (71.1%)	101 (31.1%)	190 (27.4%)	102 (33.9%)	95 (33.5%)	0 (0.0%)
	Unavailable	10 (1.5%)	119 (22.5%)	2 (0.6%)	78 (11.3%)	79 (26.2%)	76 (26.8%)	466 (100.0%)
TCGA subtype
	Classical	214 (31.8%)	145 (27.4%)	74 (22.8%)	0 (0.0%)	23 (7.6%)	58 (20.4%)	90 (19.3%)
	Mesenchymal	59 (8.8%)	155 (29.3%)	68 (20.9%)	0 (0.0%)	111 (36.9%)	89 (31.3%)	136 (29.2%)
	Neural	28 (4.2%)	83 (15.7%)	81 (24.9%)	0 (0.0%)	81 (26.9%)	40 (14.1%)	78 (16.7%)
	Proneural	371 (55.2%)	138 (26.1%)	102 (31.4%)	0 (0.0%)	86 (28.6%)	97 (34.2%)	161 (34.5%)
	Unavailable	0 (0.0%)	8 (1.5%)	0 (0.0%)	693 (100.0%)	0 (0.0%)	0 (0.0%)	1 (0.2%)
IDH status
	Mutant	425 (63.2%)	34 (6.4%)	175 (53.8%)	356 (51.4%)	134 (44.5%)	81 (28.5%)	0 (0.0%)
	Wild-type	238 (35.4%)	380 (71.8%)	149 (45.8%)	286 (41.3%)	165 (54.8%)	143 (50.4%)	0 (0.0%)
	Unavailable	9 (1.3%)	115 (21.7%)	1 (0.3%)	51 (7.4%)	2 (0.7%)	60 (21.1%)	466 (100.0%)
1p19q status
	Codel	168 (25.0%)	2 (0.4%)	67 (20.6%)	145 (20.9%)	16 (5.3%)	46 (16.2%)	0 (0.0%)
	Non-codel	498 (74.1%)	506 (95.7%)	250 (76.9%)	478 (69.0%)	76 (25.2%)	92 (32.4%)	0 (0.0%)
	Unavailable	6 (0.9%)	21 (4.0%)	8 (2.5%)	70 (10.1%)	209 (69.4%)	146 (51.4%)	466 (100.0%)
Chr7gain/Chr10loss
	YES	156 (23.2%)	334 (63.1%)	0 (0.0%)	0 (0.0%)	0 (0.0%)	0 (0.0%)	0 (0.0%)
	NO	507 (75.4%)	174 (32.9%)	0 (0.0%)	0 (0.0%)	0 (0.0%)	0 (0.0%)	0 (0.0%)
	Unavailable	9 (1.3%)	21 (4.0%)	325 (100.0%)	693 (100.0%)	301 (100.0%)	284 (100.0%)	466 (100.0%)
MGMT promoter status
	Methylated	474 (70.5%)	158 (29.9%)	0 (0.0%)	0 (0.0%)	0 (0.0%)	0 (0.0%)	0 (0.0%)
	Unmethylated	164 (24.4%)	195 (36.9%)	0 (0.0%)	0 (0.0%)	0 (0.0%)	0 (0.0%)	0 (0.0%)
	Unavailable	34 (5.1%)	176 (33.3%)	325 (100.0%)	693 (100.0%)	301 (100.0%)	284 (100.0%)	466 (100.0%)
TERT promoter status
	Mutant	157 (23.4%)	32 (6.0%)	0 (0.0%)	0 (0.0%)	0 (0.0%)	0 (0.0%)	0 (0.0%)
	Wild-type	163 (24.3%)	5 (0.9%)	0 (0.0%)	0 (0.0%)	0 (0.0%)	0 (0.0%)	0 (0.0%)
	Unavailable	352 (52.4%)	492 (93.0%)	325 (100.0%)	693 (100.0%)	301 (100.0%)	284 (100.0%)	466 (100.0%)
PTEN status
	Mutant	64 (9.5%)	68 (12.9%)	17 (5.2%)	0 (0.0%)	0 (0.0%)	0 (0.0%)	0 (0.0%)
	Wild-type	588 (87.5%)	176 (33.3%)	102 (31.4%)	0 (0.0%)	0 (0.0%)	0 (0.0%)	0 (0.0%)
	Unavailable	20 (3.0%)	285 (53.9%)	206 (63.4%)	693 (100.0%)	301 (100.0%)	284 (100.0%)	466 (100.0%)
ATRX status
	Mutant	195 (29.0%)	14 (2.6%)	33 (10.2%)	0 (0.0%)	0 (0.0%)	0 (0.0%)	0 (0.0%)
	Wild-type	463 (68.9%)	233 (44.0%)	292 (89.8%)	0 (0.0%)	0 (0.0%)	0 (0.0%)	0 (0.0%)
	Unavailable	14 (2.1%)	282 (53.3%)	0 (0.0%)	693 (100.0%)	301 (100.0%)	284 (100.0%)	466 (100.0%)
TP53 status
	Mutant	280 (41.7%)	69 (13.0%)	189 (58.2%)	0 (0.0%)	0 (0.0%)	0 (0.0%)	0 (0.0%)
	Wild-type	372 (55.4%)	175 (33.1%)	136 (41.8%)	0 (0.0%)	0 (0.0%)	0 (0.0%)	0 (0.0%)
	Unavailable	20 (3.0%)	285 (53.9%)	0 (0.0%)	693 (100.0%)	301 (100.0%)	284 (100.0%)	466 (100.0%)
EGFR status
	Mutant	66 (9.8%)	51 (9.6%)	110 (33.8%)	0 (0.0%)	0 (0.0%)	43 (15.1%)	0 (0.0%)
	Wild-type	586 (87.2%)	193 (36.5%)	215 (66.2%)	0 (0.0%)	0 (0.0%)	109 (38.4%)	0 (0.0%)
	Unavailable	20 (3.0%)	285 (53.9%)	0 (0.0%)	693 (100.0%)	301 (100.0%)	132 (46.5%)	466 (100.0%)
Radiotherapy
	YES	413 (61.5%)	433 (81.9%)	258 (79.4%)	509 (73.4%)	249 (82.7%)	197 (69.4%)	0 (0.0%)
	NO	198 (29.5%)	67 (12.7%)	51 (15.7%)	113 (16.3%)	38 (12.6%)	1 (0.4%)	0 (0.0%)
	Unavailable	61 (9.1%)	29 (5.5%)	16 (4.9%)	71 (10.2%)	14 (4.7%)	86 (30.3%)	466 (100.0%)
Chemotherapy
	YES	344 (51.2%)	313 (59.2%)	178 (54.8%)	457 (65.9%)	151 (50.2%)	27 (9.5%)	0 (0.0%)
	NO	52 (7.7%)	73 (13.8%)	124 (38.2%)	151 (21.8%)	126 (41.9%)	172 (60.6%)	0 (0.0%)
	Unavailable	276 (41.1%)	143 (27.0%)	23 (7.1%)	85 (12.3%)	24 (8.0%)	85 (29.9%)	466 (100.0%)
Overall survival, months
	Median (range)	50.8 (42.1-64.4)	14.2 (12.9-15.2)	31.9 (23-39.8)	36.8 (31-45.9)	38.8 (27.2-53.9)	15.5 (13.4-19.6)	19.6 (17.2-22.8)
Survival status
	Alive	417 (62.1%)	89 (16.8%)	102 (31.4%)	289 (41.7%)	112 (37.2%)	35 (12.3%)	81 (17.4%)
	Dead	248 (36.9%)	434 (82.0%)	216 (66.5%)	382 (55.1%)	187 (62.1%)	241 (84.9%)	306 (65.7%)
	Unavailable	7 (1.0%)	6 (1.1%)	7 (2.2%)	22 (3.2%)	2 (0.7%)	8 (2.8%)	79 (17.0%)

## Sheet: Table S2
Table S2. 149 PMT-related lncRNAs in four modules.
Symbol	Module
RP11-84C10.2	turquoise
MIR4435-2HG	turquoise
MIR22HG	turquoise
LINC01270	turquoise
ZNF888	turquoise
LINC00152	turquoise
RP11-134G8.5	turquoise
RP11-545E17.3	turquoise
AC002456.2	turquoise
LINC01057	turquoise
RP4-798A10.4	turquoise
AC093818.1	turquoise
RP3-370M22.8	turquoise
AC064875.2	turquoise
TP73-AS1	turquoise
MEOX2-AS1	turquoise
RP11-195F19.9	turquoise
RP11-38L15.3	turquoise
LINC01273	turquoise
PIK3CD-AS2	turquoise
LEF1-AS1	turquoise
RP11-4C20.3	turquoise
AC093673.5	turquoise
AC078883.3	turquoise
LINC01271	turquoise
HOTAIRM1	turquoise
RP11-295G20.2	turquoise
ZNF529-AS1	turquoise
AP000695.4	turquoise
LINC01503	turquoise
LINC01426	turquoise
RP3-510D11.2	turquoise
MIR155HG	turquoise
AC073842.19	turquoise
AC114730.2	turquoise
AC147651.4	turquoise
RP11-155G14.6	turquoise
CRNDE	turquoise
LINC00900	turquoise
SBF2-AS1	turquoise
NRAV	turquoise
CTD-2139B15.2	turquoise
AC010226.4	turquoise
OSMR-AS1	turquoise
PVT1	turquoise
SNHG18	turquoise
RP11-1134I14.8	turquoise
RP11-680F8.1	turquoise
PWAR6	turquoise
RP11-680A11.5	turquoise
RP11-701H24.3	turquoise
LBX2-AS1	turquoise
LINC00641	turquoise
LINC01579	turquoise
RP11-317N8.5	turquoise
GS1-21A4.1	turquoise
RP11-57H14.4	turquoise
RP11-524D16__A.3	turquoise
TMEM220-AS1	turquoise
CTC-297N7.9	turquoise
AC145343.2	turquoise
DTX2P1-UPK3BP1-PMS2P11	turquoise
RP11-806H10.4	turquoise
CTC-548K16.1	turquoise
RP11-264B14.2	turquoise
CARD8-AS1	turquoise
CTD-2616J11.14	turquoise
CTD-2521M24.6	turquoise
CTC-360G5.9	turquoise
AC016629.3	turquoise
RP11-10C24.1	turquoise
RP11-10C24.3	turquoise
RP11-428J1.5	turquoise
RP11-38L15.8	turquoise
RP11-25K21.6	turquoise
AC004067.5	turquoise
RP11-66N24.4	yellow
RP11-54O7.3	yellow
MRPL23-AS1	yellow
RP11-77P6.2	yellow
RP11-38L15.2	yellow
RP11-54O7.1	yellow
KB-1507C5.4	yellow
RP11-728F11.4	yellow
MIR9-3HG	yellow
ADGRA1-AS1	yellow
LINC00928	yellow
RP11-158M2.5	yellow
RP11-158M2.4	yellow
RP11-305E6.4	yellow
RP6-201G10.2	yellow
RP11-161M6.2	yellow
RP11-401P9.4	yellow
RP11-1055B8.3	yellow
RP11-258C19.7	yellow
RP11-348N5.7	yellow
RP11-54O7.16	yellow
RP11-464F9.22	yellow
LINC00319	black
RP5-1039K5.16	black
SLC6A1-AS1	black
LL22NC03-2H8.4	black
GDNF-AS1	black
CTC-563A5.2	black
RP11-17G12.3	black
CTD-3110H11.1	black
RP11-266L9.5	black
RP11-349A8.3	black
RP11-508N22.12	black
CYP17A1-AS1	brown
RP11-261N11.8	brown
RP11-713P17.3	brown
RP11-307B6.3	brown
SMCR5	brown
RP11-278H7.1	brown
AC062021.1	brown
AC053503.11	brown
RP1-153P14.5	brown
CTA-796E4.4	brown
AC140481.8	brown
AP000688.14	brown
RP11-149I23.3	brown
AC067961.1	brown
RP1-293L6.1	brown
AC097468.7	brown
CTA-796E4.3	brown
AC079305.11	brown
DRAIC	brown
LINC00599	brown
RP11-1C8.4	brown
MIR124-2HG	brown
RP11-357K6.1	brown
RP11-21A7A.2	brown
LHX5-AS1	brown
RP11-315E17.1	brown
RP11-279F6.2	brown
CISTR	brown
RP11-521O16.1	brown
AC004158.3	brown
LINC01572	brown
AC140912.1	brown
LA16c-380H5.2	brown
RP1-253P7.1	brown
RP11-220C2.1	brown
RUNDC3A-AS1	brown
RP11-401N18.1	brown
RP11-1C8.7	brown
DGCR9	brown
RP11-314B1.2	brown

## Sheet: Table S3
Table S3.The distribution of clinical and molecular charateristics between high- and low-risk groups
		TCGA RNAseq set				CGGA RNAseq set
		High-risk group (N = 319)	Low-risk group (N = 320)	P value		High-risk group (N = 137)	Low-risk group (N = 137)	P value
Age, years				< 0.0001				< 0.0001
	Median (range)	56 (21-89)	38 (14-74)			46 (8-79)	38 (20-61)
Gender				0.9921				0.0618
	Female	136 (42.6%)	138 (43.1%)			44 (32.1%)	60 (43.8%)
	Male	182 (57.1%)	181 (56.6%)			93 (67.9%)	77 (56.2%)
	Unavailable	1 (0.3%)	1 (0.3%)			0 (0.0%)	0 (0.0%)
KPS				< 0.0001				Unavailable
	Median (range)	80 (40-100)	90 (40-100)			Unavailable	Unavailable
WHO grade				< 0.0001				< 0.0001
	Grade II	54 (16.9%)	155 (48.4%)			11 (8.0%)	84 (61.3%)
	Grade III	96 (30.1%)	131 (40.9%)			44 (32.1%)	34 (24.8%)
	Grade IV	151 (47.3%)	1 (0.3%)			79 (57.7%)	19 (13.9%)
	Unavailable	18 (5.6%)	33 (10.3%)			3 (2.2%)	0 (0.0%)
Histopathology				< 0.0001				< 0.0001
	Oligodendroglioma	53 (16.6%)	126 (39.4%)			5 (3.6%)	27 (19.7%)
	Oligoastrocytoma	35 (11.0%)	90 (28.1%)			26 (19.0%)	49 (35.8%)
	Astrocytoma	79 (24.8%)	102 (31.9%)			24 (17.5%)	42 (30.7%)
	Glioblastoma	151 (47.3%)	1 (0.3%)			79 (57.7%)	19 (13.9%)
	Unavailable	1 (0.3%)	1 (0.3%)			3 (2.2%)	0 (0.0%)
Molecular classification				< 0.0001				< 0.0001
	LGG-Oligo	43 (13.5%)	124 (38.8%)			2 (1.5%)	49 (35.8%)
	LGG-Astro	38 (11.9%)	190 (59.4%)			17 (12.4%)	57 (41.6%)
	Early-GBM	86 (27.0%)	2 (0.6%)			35 (25.5%)	11 (8.0%)
	GBM-IDHmut	9 (2.8%)	1 (0.3%)			15 (10.9%)	17 (12.4%)
	GBM-IDHwt	138 (43.3%)	0 (0.0%)			67 (48.9%)	2 (1.5%)
	Unavailable	5 (1.6%)	3 (0.9%)			1 (0.7%)	1 (0.7%)
TCGA subtype				< 0.0001				< 0.0001
	Classical	150 (47.0%)	54 (16.9%)			49 (35.8%)	6 (4.4%)
	Mesenchymal	55 (17.2%)	0 (0.0%)			50 (36.5%)	4 (2.9%)
	Neural	26 (8.2%)	0 (0.0%)			17 (12.4%)	57 (41.6%)
	Proneural	86 (27.0%)	263 (82.2%)			21 (15.3%)	70 (51.1%)
	Unavailable	2 (0.6%)	3 (0.9%)			0 (0.0%)	0 (0.0%)
IDH status				< 0.0001				< 0.0001
	Mutant	90 (28.2%)	315 (98.4%)			35 (25.5%)	123 (89.8%)
	Wild-type	225 (70.5%)	2 (0.6%)			102 (74.5%)	13 (9.5%)
	Unavailable	4 (1.3%)	3 (0.9%)			0 (0.0%)	1 (0.7%)
1p19q status				< 0.0001				< 0.0001
	Codel	40 (12.5%)	121 (37.8%)			5 (3.6%)	55 (40.1%)
	Non-codel	274 (85.9%)	198 (61.9%)			127 (92.7%)	80 (58.4%)
	Unavailable	5 (1.6%)	1 (0.3%)			5 (3.6%)	2 (1.5%)
Chr7 gain/Chr10 loss				< 0.0001				Unavailable
	YES	147 (46.1%)	1 (0.3%)			0 (0.0%)	0 (0.0%)
	NO	166 (52.0%)	317 (99.1%)			0 (0.0%)	0 (0.0%)
	Unavailable	6 (1.9%)	2 (0.6%)			137 (100.0%)	137 (100.0%)
MGMT promoter status				< 0.0001				Unavailable
	Methylated	160 (50.2%)	293 (91.6%)			0 (0.0%)	0 (0.0%)
	Unmethylated	128 (40.1%)	27 (8.4%)			0 (0.0%)	0 (0.0%)
	Unavailable	31 (9.7%)	0 (0.0%)			137 (100.0%)	137 (100.0%)
TERT promoter status				< 0.0001				Unavailable
	Mutant	92 (28.8%)	61 (19.1%)			0 (0.0%)	0 (0.0%)
	Wild-type	44 (13.8%)	121 (37.8%)			0 (0.0%)	0 (0.0%)
	Unavailable	183 (57.4%)	138 (43.1%)			137 (100.0%)	137 (100.0%)
PTEN status				< 0.0001				0.0015
	Mutant	59 (18.5%)	2 (0.6%)			12 (8.8%)	1 (0.7%)
	Wild-type	249 (78.1%)	313 (97.8%)			42 (30.7%)	32 (23.4%)
	Unavailable	11 (3.4%)	5 (1.6%)			83 (60.6%)	104 (75.9%)
ATRX status				< 0.0001				0.5616
	Mutant	40 (12.5%)	143 (44.7%)			13 (9.5%)	17 (12.4%)
	Wild-type	272 (85.3%)	174 (54.4%)			124 (90.5%)	120 (87.6%)
	Unavailable	7 (2.2%)	3 (0.9%)			0 (0.0%)	0 (0.0%)
TP53 status				< 0.0001				0.4603
	Mutant	83 (26.0%)	182 (56.9%)			85 (62.0%)	78 (56.9%)
	Wild-type	225 (70.5%)	133 (41.6%)			52 (38.0%)	59 (43.1%)
	Unavailable	11 (3.4%)	5 (1.6%)
EGFR status				< 0.0001				0.0171
	Mutant	64 (20.1%)	1 (0.3%)			40 (29.2%)	60 (43.8%)
	Wild-type	244 (76.5%)	314 (98.1%)			97 (70.8%)	77 (56.2%)
	Unavailable	11 (3.4%)	5 (1.6%)			0 (0.0%)	0 (0.0%)
Radiotherapy				< 0.0001				0.323
	YES	220 (69.0%)	172 (53.8%)			103 (75.2%)	112 (81.8%)
	NO	67 (21.0%)	121 (37.8%)			26 (19.0%)	17 (12.4%)
	Unavailable	32 (10.0%)	27 (8.4%)			8 (5.8%)	8 (5.8%)
Chemotherapy				< 0.0001				0.0335
	YES	161 (50.5%)	168 (52.5%)			83 (60.6%)	62 (45.3%)
	NO	44 (13.8%)	8 (2.5%)			44 (32.1%)	64 (46.7%)
	Unavailable	114 (35.7%)	144 (45.0%)			10 (7.3%)	11 (8.0%)
For category characteristics we used chi-square test. For the continuous we evaluated p value by Wilcoxon Rank sum test

## Sheet: Table S4
Table S4. Genes positively correlated with risk score in GBM in TCGA and CGGA
Genes positively correlated with risk score in GBM
TCGA					CGGA
Genesymbol	R	P value	FDR		Genesymbol	R	P value	FDR
EFEMP2	0.490683	1.3861e-10	1.30096e-07		CCDC109B	0.800114	4.96629e-23	9.20551e-19
OSMR	0.479457	4.12311e-10	3.09852e-07		CLIC1	0.777975	4.36114e-21	4.0419e-17
ARSD	0.47688	5.26641e-10	3.55218e-07		TAGLN2	0.751307	5.05503e-19	3.12333e-15
BHLHE40	0.469241	1.07509e-09	5.12345e-07		EMP3	0.745771	1.25834e-18	4.66493e-15
ANXA1	0.460676	2.34425e-09	9.58197e-07		OSMR	0.739781	3.28833e-18	9.20598e-15
CTF1	0.459571	2.58827e-09	1.01144e-06		MRC2	0.738516	4.01438e-18	9.30133e-15
BET1L	0.45335	4.49039e-09	1.56675e-06		MSN	0.7299	1.51625e-17	2.55502e-14
ANXA2	0.445806	8.63075e-09	2.76453e-06		EFEMP2	0.729244	1.67426e-17	2.58617e-14
GSAP	0.421012	6.6301e-08	1.18716e-05		TMED9	0.72563	2.87564e-17	4.10022e-14
DRG2	0.419904	7.2358e-08	1.22939e-05		HEXB	0.718866	7.73415e-17	1.024e-13
SPAG4	0.419549	7.44023e-08	1.24252e-05		BCL3	0.715714	1.21465e-16	1.40718e-13
SUMF1	0.417177	8.95885e-08	1.43481e-05		TRIP10	0.711199	2.29419e-16	2.3384e-13
TNFRSF12A	0.416431	9.49511e-08	1.49617e-05		WIPI1	0.708574	3.30216e-16	2.78222e-13
LDHA	0.413521	1.18951e-07	1.77419e-05		ANXA5	0.696923	1.58568e-15	1.04972e-12
SSH3	0.412325	1.30418e-07	1.87371e-05		GLA	0.694726	2.11399e-15	1.31507e-12
MAP2K3	0.411957	1.34151e-07	1.91327e-05		MBD2	0.690856	3.48637e-15	1.8723e-12
CD99	0.411358	1.40447e-07	1.97424e-05		TNFRSF12A	0.690528	3.63633e-15	1.8723e-12
STEAP3	0.410332	1.51912e-07	2.07567e-05		MANF	0.685591	6.80183e-15	3.40753e-12
CPQ	0.408652	1.72612e-07	2.21683e-05		PLK3	0.680738	1.24379e-14	5.62316e-12
SERPINB6	0.408078	1.80286e-07	2.25808e-05		PRICKLE3	0.6802	1.329e-14	5.86533e-12
HDHD3	0.407391	1.89905e-07	2.34845e-05		IFNGR2	0.678097	1.71928e-14	7.41132e-12
NOL3	0.406833	1.98072e-07	2.43404e-05		CALR	0.677469	1.85589e-14	7.81836e-12
TMBIM1	0.406659	2.00695e-07	2.45086e-05		TUBA1C	0.676807	2.01136e-14	8.16406e-12
MGAT4B	0.404878	2.29432e-07	2.70736e-05		RIPK1	0.676747	2.02604e-14	8.16406e-12
CD151	0.404796	2.30858e-07	2.70736e-05		TCIRG1	0.675225	2.43538e-14	9.56727e-12
TMED4	0.404685	2.32784e-07	2.70736e-05		TMEM8A	0.675083	2.4775e-14	9.56727e-12
NMRAL1	0.40408	2.43549e-07	2.8158e-05		LOXL3	0.674563	2.63755e-14	9.97746e-12
GPR3	0.403288	2.58399e-07	2.93538e-05		TNFRSF14	0.67371	2.92195e-14	1.06411e-11
TMEM150A	0.39997	3.30464e-07	3.54777e-05		SEC24D	0.673693	2.9278e-14	1.06411e-11
HMGCL	0.399702	3.37044e-07	3.58741e-05		BACE2	0.673181	3.11275e-14	1.08864e-11
UPP1	0.39939	3.44878e-07	3.63235e-05		CASP4	0.672402	3.41629e-14	1.17267e-11
LRRFIP1	0.398823	3.5957e-07	3.75702e-05		MAPKAPK2	0.67106	4.00777e-14	1.32657e-11
RAB36	0.398661	3.63881e-07	3.76183e-05		PVRL2	0.670587	4.23839e-14	1.37829e-11
EPS8L2	0.397502	3.96147e-07	4.04514e-05		ZNF217	0.668461	5.44642e-14	1.7406e-11
DYNLT3	0.397009	4.10664e-07	4.11486e-05		OSTC	0.666833	6.58984e-14	2.03582e-11
TOM1L1	0.395765	4.49645e-07	4.34931e-05		IKBIP	0.665775	7.45411e-14	2.22854e-11
DCTD	0.395043	4.73855e-07	4.53881e-05		LGALS1	0.665265	7.90847e-14	2.32685e-11
SDC4	0.394342	4.98557e-07	4.70595e-05		TNFRSF1A	0.664758	8.38734e-14	2.39181e-11
HSPB1	0.393115	5.44759e-07	5.04458e-05		SYDE1	0.663502	9.69676e-14	2.72332e-11
TSPAN4	0.392005	5.90087e-07	5.28866e-05		S100A11	0.662541	1.08308e-13	2.97912e-11
RIC8A	0.391041	6.32333e-07	5.5157e-05		SPAG4	0.65912	1.6001e-13	4.23706e-11
PLK3	0.39087	6.40119e-07	5.55879e-05		SOCS3	0.658551	1.70638e-13	4.41396e-11
ACCS	0.388045	7.82803e-07	6.42655e-05		MYL12A	0.657724	1.87344e-13	4.73767e-11
HFE	0.384685	9.92114e-07	7.78511e-05		PELO	0.65764	1.89139e-13	4.73767e-11
CLDN1	0.384273	1.0212e-06	7.94947e-05		METRNL	0.656101	2.24841e-13	5.48375e-11
HEXB	0.381356	1.25135e-06	9.05564e-05		CAPZA1	0.652264	3.44545e-13	8.08416e-11
CATSPER1	0.37931	1.44147e-06	0.00010095		CCDC9	0.651797	3.62759e-13	8.40513e-11
CCDC109B	0.37903	1.4696e-06	0.000102552		PLP2	0.651297	3.8331e-13	8.77165e-11
TRADD	0.378957	1.47701e-06	0.000102702		RARS	0.650798	4.04934e-13	9.08855e-11
FAM174A	0.378848	1.48812e-06	0.000103108		ADAMTSL4	0.650671	4.10609e-13	9.08855e-11
SSC4D	0.378712	1.50209e-06	0.000103343		PDIA3	0.650643	4.11868e-13	9.08855e-11
MSN	0.378284	1.54689e-06	0.000105313		TEAD3	0.649534	4.65095e-13	1.00068e-10
MED10	0.378097	1.5669e-06	0.000105717		TRIP4	0.649444	4.69675e-13	1.00068e-10
SMIM3	0.377629	1.61792e-06	0.000107075		GLT25D1	0.649211	4.8181e-13	1.01487e-10
AKIP1	0.377563	1.62527e-06	0.000107075		GMPPA	0.649104	4.87472e-13	1.01526e-10
SGMS2	0.376348	1.76606e-06	0.000114262		TMSB10	0.648453	5.23291e-13	1.0659e-10
ANG	0.376115	1.79432e-06	0.000115707		PDIA4	0.64718	6.00936e-13	1.19878e-10
PMP22	0.37559	1.85969e-06	0.000117978		ADAM12	0.645959	6.85721e-13	1.33795e-10
GSTK1	0.375464	1.8756e-06	0.000118048		CD151	0.645188	7.45149e-13	1.43552e-10
CLEC5A	0.375438	1.87895e-06	0.000118048		CSTA	0.645045	7.56653e-13	1.43552e-10
DRAM1	0.375233	1.90532e-06	0.000119321		VMP1	0.645017	7.58961e-13	1.43552e-10
CLCF1	0.374346	2.02349e-06	0.000122786		P4HB	0.644825	7.7476e-13	1.4506e-10
TAGLN2	0.373136	2.19606e-06	0.000130999		PLXND1	0.643133	9.28726e-13	1.70444e-10
GLB1L	0.373116	2.19907e-06	0.000130999		PION	0.642737	9.68852e-13	1.76065e-10
PPM1J	0.372429	2.30335e-06	0.000135558		ARF4	0.642184	1.02756e-12	1.83142e-10
FGGY	0.371256	2.4922e-06	0.000142801		SMIM3	0.641842	1.06569e-12	1.88131e-10
SMPD1	0.370972	2.54002e-06	0.000144272		ZNF394	0.641534	1.10105e-12	1.92211e-10
FNDC4	0.370655	2.59462e-06	0.000146946		SAT1	0.640363	1.24646e-12	2.08148e-10
PKM	0.370581	2.60756e-06	0.000147252		NEU1	0.638998	1.43949e-12	2.36127e-10
FOSL1	0.36936	2.82892e-06	0.000157477		KHNYN	0.638811	1.46807e-12	2.37268e-10
TPP1	0.36891	2.91504e-06	0.000160712		C1R	0.638785	1.47205e-12	2.37268e-10
SLC4A3	0.368885	2.91994e-06	0.000160712		HSPB1	0.638592	1.50212e-12	2.40029e-10
METRNL	0.36862	2.97175e-06	0.000161657		PIEZO1	0.637686	1.65179e-12	2.5947e-10
PIGV	0.368179	3.06011e-06	0.000163813		PTRF	0.637536	1.67807e-12	2.61384e-10
BCL7B	0.367773	3.14367e-06	0.000166914		TNKS1BP1	0.635215	2.13695e-12	3.14369e-10
DIRAS3	0.366579	3.40206e-06	0.00017632		B4GALT1	0.634883	2.21167e-12	3.22799e-10
C9orf64	0.366239	3.47935e-06	0.000178903		SLC30A5	0.634591	2.27963e-12	3.30119e-10
CTBS	0.365707	3.6034e-06	0.000183977		QSOX1	0.632846	2.72933e-12	3.8916e-10
B3GNT5	0.364256	3.96363e-06	0.000197564		TBL2	0.631759	3.05137e-12	4.25264e-10
SIAE	0.364189	3.98125e-06	0.000197938		FAM114A1	0.631347	3.18296e-12	4.40294e-10
SLC2A10	0.363214	4.24341e-06	0.000209374		REEP4	0.630401	3.5058e-12	4.8136e-10
VASN	0.363117	4.27019e-06	0.000210165		FUCA2	0.630038	3.6379e-12	4.95824e-10
VIM	0.363024	4.29626e-06	0.000210625		SP140L	0.626661	5.11977e-12	6.73051e-10
AIFM2	0.36284	4.34803e-06	0.000211861		RPN1	0.625452	5.78023e-12	7.54524e-10
CARD19	0.361925	4.61492e-06	0.000220021		CD63	0.624841	6.14435e-12	7.93333e-10
DPYD	0.361359	4.78771e-06	0.000227056		C1RL	0.624811	6.16314e-12	7.93333e-10
ARSJ	0.360917	4.9269e-06	0.00023141		GPR3	0.624207	6.54602e-12	8.31075e-10
CD44	0.360802	4.96373e-06	0.000232581		VASP	0.623552	6.98753e-12	8.81094e-10
SNX21	0.360641	5.01592e-06	0.000234241		ACTL10	0.623378	7.10891e-12	8.90343e-10
PIGB	0.360028	5.21872e-06	0.00024106		CD2AP	0.62218	8.00658e-12	9.82848e-10
MYL12A	0.359773	5.30521e-06	0.000242855		CHPF2	0.621785	8.32537e-12	9.95607e-10
PAM	0.359767	5.30728e-06	0.000242855		PMM2	0.621524	8.54308e-12	1.00863e-09
C1RL	0.358941	5.59745e-06	0.000252583		NOD1	0.621233	8.79189e-12	1.03143e-09
MAFK	0.358768	5.65996e-06	0.00025423		S100A4	0.620307	9.63109e-12	1.10883e-09
B3GNT9	0.358638	5.70776e-06	0.000255789		ZNF600	0.619814	1.01091e-11	1.14258e-09
MAFF	0.358292	5.83589e-06	0.000260933		RRAS	0.61966	1.02627e-11	1.15291e-09
HEBP1	0.358074	5.91794e-06	0.000262797		LSP1	0.619371	1.05577e-11	1.17891e-09
CAST	0.357617	6.09417e-06	0.000270009		ARPC1B	0.619056	1.08886e-11	1.18993e-09
CNPY4	0.357032	6.32652e-06	0.00027732		CTBS	0.619033	1.09133e-11	1.18993e-09
PQLC3	0.356879	6.3887e-06	0.000278636		GALM	0.618015	1.20547e-11	1.3067e-09
TTC12	0.356444	6.56862e-06	0.000285209		TWF2	0.617929	1.21558e-11	1.31e-09
CLIC1	0.356011	6.75261e-06	0.000291964		S100A10	0.617305	1.29182e-11	1.36102e-09
MICALL2	0.355827	6.83205e-06	0.000294034		TMEM234	0.617243	1.29963e-11	1.36102e-09
S100A10	0.355509	6.97205e-06	0.00029863		ZMYM6NB	0.61672	1.36737e-11	1.41595e-09
ADM	0.355368	7.03465e-06	0.000298804		HEBP2	0.616645	1.3774e-11	1.41842e-09
FAM20C	0.355322	7.05551e-06	0.000299041		STC1	0.614939	1.62459e-11	1.64554e-09
HEXA	0.354984	7.2085e-06	0.000304283		CEBPD	0.613915	1.79292e-11	1.79641e-09
CXorf40A	0.354667	7.35511e-06	0.000309057		RAB32	0.613165	1.92683e-11	1.89978e-09
RRAS	0.354626	7.37411e-06	0.00030919		SSR3	0.6118	2.19554e-11	2.1307e-09
IFT22	0.354548	7.41083e-06	0.000310065		VKORC1	0.611203	2.324e-11	2.23383e-09
S100A16	0.353196	8.07233e-06	0.000330661		FAM20C	0.611163	2.33299e-11	2.23383e-09
RGN	0.353103	8.11983e-06	0.000330812		STBD1	0.611141	2.33795e-11	2.23383e-09
BLVRB	0.352964	8.19138e-06	0.000332057		GPX8	0.611057	2.3567e-11	2.24019e-09
TOMM7	0.352694	8.33178e-06	0.000336353		FCHSD1	0.610816	2.41119e-11	2.2803e-09
TXNDC11	0.35214	8.62768e-06	0.000346153		RHOA	0.610428	2.50192e-11	2.35409e-09
PLAUR	0.351883	8.76847e-06	0.000350362		ITGA5	0.610287	2.53568e-11	2.3738e-09
PNPLA4	0.34961	1.01087e-05	0.000395818		PLOD1	0.609216	2.80622e-11	2.6008e-09
AP4M1	0.349563	1.01386e-05	0.000396197		KDELR2	0.608918	2.88663e-11	2.64884e-09
TAGLN	0.349445	1.02134e-05	0.000397941		GNS	0.608211	3.0857e-11	2.79007e-09
ALG1	0.349154	1.04002e-05	0.000400806		LMAN1	0.607281	3.36764e-11	3.00108e-09
TCTN1	0.347887	1.12514e-05	0.00042605		CMTM6	0.606818	3.51738e-11	3.08996e-09
SLC16A3	0.34773	1.13618e-05	0.000429398		BET1	0.605961	3.81101e-11	3.30098e-09
ALDOA	0.347321	1.16528e-05	0.000436176		NUAK2	0.605648	3.9241e-11	3.38312e-09
SYTL2	0.346901	1.19595e-05	0.000444251		PKD2	0.605107	4.12728e-11	3.52549e-09
ASL	0.346048	1.2606e-05	0.000458676		LMAN2	0.604717	4.28004e-11	3.62259e-09
CHST12	0.345885	1.27332e-05	0.000462441		GPR157	0.604219	4.48318e-11	3.76019e-09
SLC43A3	0.345012	1.34352e-05	0.000484338		SEC31A	0.603786	4.66698e-11	3.87924e-09
AGA	0.344098	1.42092e-05	0.00050626		PPIB	0.601675	5.6725e-11	4.55175e-09
GGACT	0.343943	1.43444e-05	0.000509591		ACTB	0.601371	5.83357e-11	4.66082e-09
HIVEP3	0.343549	1.46942e-05	0.000516386		MYH9	0.601083	5.99014e-11	4.75325e-09
GLT8D1	0.343451	1.47825e-05	0.000517626		TRAM1	0.600718	6.19463e-11	4.88611e-09
ITGB5	0.343169	1.50385e-05	0.000523774		NTAN1	0.600608	6.25744e-11	4.91474e-09
EVA1C	0.342949	1.52419e-05	0.000528971		CFLAR	0.600311	6.43023e-11	5.02915e-09
FSTL3	0.342739	1.5438e-05	0.000532		VAMP5	0.599914	6.66873e-11	5.17204e-09
RNH1	0.341885	1.62615e-05	0.000557428		SYNPO	0.599374	7.00637e-11	5.36653e-09
CLEC18B	0.34176	1.63846e-05	0.000560323		CIDEB	0.598996	7.25213e-11	5.50924e-09
IL15	0.340725	1.74458e-05	0.000586702		TMBIM1	0.598937	7.29156e-11	5.51658e-09
HSD3B7	0.339877	1.83619e-05	0.000610157		HSD3B7	0.598263	7.75331e-11	5.81844e-09
DNAAF5	0.339589	1.86837e-05	0.000619798		CASP6	0.597855	8.04621e-11	6.0139e-09
ANKRD37	0.339469	1.88192e-05	0.000620498		CLDN23	0.597336	8.43456e-11	6.27883e-09
FBXO17	0.339381	1.89192e-05	0.000622327		KDELC2	0.59683	8.83106e-11	6.47654e-09
TCTN2	0.338728	1.96771e-05	0.000642928		PLOD3	0.596819	8.8399e-11	6.47654e-09
CEBPD	0.338604	1.98242e-05	0.000646654		PLAUR	0.595936	9.57421e-11	6.95951e-09
MAST4	0.338324	2.01599e-05	0.000651253		HDHD3	0.595871	9.63072e-11	6.97301e-09
FES	0.338308	2.01797e-05	0.000651253		RIN1	0.595828	9.66801e-11	6.97301e-09
METTL23	0.338227	2.02775e-05	0.000651647		RNF149	0.595462	9.99266e-11	7.14891e-09
C7orf49	0.337127	2.16582e-05	0.000684758		SQRDL	0.595431	1.00208e-10	7.14891e-09
ZMYM6NB	0.335448	2.3936e-05	0.000729617		RBPMS	0.595395	1.00532e-10	7.14891e-09
ICAM1	0.335392	2.40154e-05	0.000730899		DYNLT3	0.595381	1.00662e-10	7.14891e-09
PRSS36	0.335195	2.42974e-05	0.00073604		LEPRE1	0.594961	1.04537e-10	7.3958e-09
FAS	0.334978	2.46135e-05	0.000739882		BAK1	0.594843	1.05655e-10	7.42539e-09
ZDHHC1	0.334898	2.47296e-05	0.000741198		FLNA	0.594597	1.08024e-10	7.55597e-09
ORAI3	0.334445	2.54026e-05	0.000752032		PPIC	0.593918	1.14814e-10	8.00071e-09
TNFRSF1A	0.33437	2.55149e-05	0.000754214		FAM109B	0.593713	1.16935e-10	8.11803e-09
PLOD2	0.334021	2.60477e-05	0.000761		SLC25A24	0.593296	1.2139e-10	8.39586e-09
SLC2A3	0.333917	2.62084e-05	0.000761994		PCGF1	0.593102	1.23518e-10	8.51123e-09
VWA5A	0.333864	2.62899e-05	0.000761994		ANXA2	0.593038	1.24226e-10	8.52526e-09
MAP1LC3A	0.333553	2.6778e-05	0.000772654		CASP8	0.592365	1.31918e-10	8.93814e-09
DNAJC22	0.333477	2.68986e-05	0.000773827		REXO2	0.592348	1.32124e-10	8.93814e-09
NTAN1	0.332567	2.83791e-05	0.0008013		MXRA7	0.592249	1.33293e-10	8.95918e-09
SLC35G2	0.332406	2.86491e-05	0.000805431		XKR8	0.591515	1.42292e-10	9.48747e-09
TCTA	0.332163	2.906e-05	0.00081464		IL10RB	0.591412	1.43609e-10	9.5315e-09
REXO2	0.332117	2.9139e-05	0.000815683		EHD2	0.591383	1.4398e-10	9.5315e-09
MAF	0.332023	2.93012e-05	0.00081905		PPP1R15A	0.590783	1.51863e-10	9.98204e-09
SOCS3	0.331809	2.96714e-05	0.000825854		CSDA	0.590244	1.59292e-10	1.04334e-08
ACAP1	0.331513	3.01902e-05	0.000836719		KDELR1	0.589595	1.68708e-10	1.08867e-08
C20orf195	0.331294	3.05806e-05	0.00084157		TMEM109	0.589551	1.69364e-10	1.08867e-08
EMP3	0.331076	3.09716e-05	0.000851131		EDEM1	0.589526	1.69738e-10	1.08867e-08
FAM50B	0.330604	3.1839e-05	0.000872514		STX3	0.58945	1.70881e-10	1.09222e-08
TICAM2	0.330459	3.21089e-05	0.000878677		PLEK2	0.588813	1.80753e-10	1.1396e-08
RABGEF1	0.32963	3.36997e-05	0.000915799		FURIN	0.588597	1.84234e-10	1.15762e-08
TMEM234	0.329489	3.39774e-05	0.000920782		PGK1	0.588485	1.86045e-10	1.16504e-08
ANXA5	0.328322	3.63584e-05	0.000963917		C5AR1	0.588183	1.91066e-10	1.19246e-08
TEX26	0.3282	3.6618e-05	0.000969484		ALG1	0.588122	1.92093e-10	1.19484e-08
AC025263.3	0.3281	3.68299e-05	0.000973774		VASN	0.588034	1.93581e-10	1.19663e-08
GALNS	0.327895	3.72689e-05	0.000981399		APOBR	0.587812	1.97402e-10	1.21115e-08
COPZ2	0.327688	3.7718e-05	0.000989224		GALNT2	0.587071	2.10656e-10	1.28445e-08
SH3D21	0.327225	3.87397e-05	0.00100256		CDR2	0.586707	2.17472e-10	1.31305e-08
BCL3	0.326102	4.13295e-05	0.00104875		LATS2	0.586427	2.22867e-10	1.33691e-08
TSLP	0.325889	4.18395e-05	0.00105894		SERPINB8	0.586384	2.23707e-10	1.33762e-08
BIRC3	0.325736	4.22083e-05	0.00106551		SHQ1	0.58566	2.38291e-10	1.39777e-08
SERPINB1	0.325713	4.22643e-05	0.00106555		CD44	0.584933	2.53882e-10	1.48453e-08
SLC39A13	0.325607	4.2521e-05	0.00107064		GGN	0.584822	2.56339e-10	1.48831e-08
P3H2	0.325343	4.31713e-05	0.00108392		SH3BGRL3	0.584799	2.56841e-10	1.48831e-08
CHL1	0.324798	4.45413e-05	0.00110303		CNPY4	0.584795	2.56938e-10	1.48831e-08
FAH	0.324468	4.53904e-05	0.00111709		KCTD9	0.584633	2.60585e-10	1.50006e-08
RBM47	0.324052	4.64815e-05	0.00113525		RNASE4	0.58421	2.70333e-10	1.55136e-08
TMEM255B	0.323839	4.705e-05	0.00114484		SERTAD1	0.58339	2.90234e-10	1.65532e-08
SIRT3	0.323393	4.82613e-05	0.00115987		NDUFV3	0.582497	3.13523e-10	1.77179e-08
IRAK2	0.323175	4.88628e-05	0.00116858		SERPINH1	0.581955	3.28508e-10	1.84522e-08
CCDC189	0.322862	4.974e-05	0.00118665		DNAJB11	0.581556	3.3997e-10	1.90383e-08
TRIP6	0.322815	4.98732e-05	0.00118693		ACAP1	0.581456	3.42898e-10	1.90872e-08
G6PC3	0.322658	5.03221e-05	0.00119471		C5orf15	0.581229	3.49675e-10	1.93905e-08
DBNL	0.322606	5.04713e-05	0.00119534		SLC17A9	0.581203	3.50443e-10	1.93905e-08
CASP4	0.322285	5.13973e-05	0.00120994		BAX	0.580932	3.58703e-10	1.96714e-08
IQGAP1	0.322219	5.1591e-05	0.0012122		B3GNT5	0.580751	3.64296e-10	1.98803e-08
FCGR2B	0.32221	5.16175e-05	0.0012122		COPZ2	0.580671	3.66804e-10	1.98803e-08
GNA12	0.321638	5.33181e-05	0.00124466		ADPRH	0.580628	3.6816e-10	1.98957e-08
AEBP1	0.321488	5.37718e-05	0.00125077		SLC16A3	0.580047	3.86948e-10	2.08502e-08
NAGLU	0.320943	5.54539e-05	0.00127503		LGALS3	0.579971	3.89463e-10	2.09249e-08
SPATS2L	0.320939	5.54673e-05	0.00127503		MSR1	0.579826	3.94333e-10	2.11253e-08
TMED9	0.32069	5.62522e-05	0.00129004		FKBP10	0.57957	4.0305e-10	2.153e-08
RBKS	0.320253	5.76543e-05	0.00130989		DOK2	0.579206	4.15781e-10	2.20829e-08
ALDH3B1	0.32012	5.80874e-05	0.00131449		SCPEP1	0.579146	4.17926e-10	2.21333e-08
C4orf47	0.320109	5.81257e-05	0.00131449		MYO1G	0.579021	4.22383e-10	2.23057e-08
IL7	0.319995	5.84973e-05	0.00131889		PAM	0.57894	4.25327e-10	2.23973e-08
ARPC1A	0.319988	5.85227e-05	0.00131889		SLC16A10	0.578729	4.33014e-10	2.26625e-08
RIN1	0.31962	5.97466e-05	0.0013407		C19orf10	0.578702	4.3403e-10	2.26625e-08
SPDYE3	0.319614	5.9765e-05	0.0013407		TTC38	0.57829	4.4951e-10	2.33393e-08
ANXA4	0.319382	6.05486e-05	0.00135207		RAC2	0.578012	4.60276e-10	2.36991e-08
MALSU1	0.31911	6.14814e-05	0.00136682		LOX	0.577923	4.63757e-10	2.38096e-08
AP1S3	0.31857	6.33722e-05	0.00139919		ANXA1	0.577108	4.9693e-10	2.51945e-08
TMEM71	0.318399	6.39802e-05	0.00140937		UFSP1	0.577096	4.97474e-10	2.51945e-08
CYB561	0.318258	6.44877e-05	0.00141576		TRADD	0.576821	5.09162e-10	2.57162e-08
BRI3	0.318227	6.45994e-05	0.00141662		CLEC5A	0.576457	5.25085e-10	2.63231e-08
NFKBIZ	0.31813	6.4952e-05	0.00142165		DPYD	0.576198	5.3669e-10	2.67422e-08
SERPINE1	0.318123	6.49742e-05	0.00142165		PFN1	0.575672	5.61061e-10	2.78816e-08
FURIN	0.317868	6.59098e-05	0.00143729		TMEM43	0.575528	5.67895e-10	2.81457e-08
SQSTM1	0.317678	6.6612e-05	0.00144615		SLC25A43	0.575404	5.7385e-10	2.8365e-08
BACE2	0.316943	6.93966e-05	0.00149168		TPM4	0.575147	5.86403e-10	2.89084e-08
MFSD1	0.31688	6.96432e-05	0.00149534		MYL9	0.574975	5.94988e-10	2.91765e-08
RNF135	0.316599	7.07404e-05	0.00151391		RELB	0.57486	6.00753e-10	2.93814e-08
PTPN7	0.3165	7.113e-05	0.00151998		RAB38	0.573547	6.70703e-10	3.26009e-08
CHID1	0.316386	7.1583e-05	0.0015236		NNMT	0.573468	6.75163e-10	3.26758e-08
NRCAM	0.316044	7.29552e-05	0.00154607		EVA1B	0.572659	7.22345e-10	3.48682e-08
CEP112	0.315767	7.40827e-05	0.00156465		BTBD19	0.572533	7.29994e-10	3.5058e-08
CHI3L1	0.315414	7.55453e-05	0.00158208		CABP4	0.572532	7.3006e-10	3.5058e-08
EGF	0.315254	7.6218e-05	0.00159275		TCEA3	0.572417	7.37087e-10	3.5304e-08
CMTM3	0.315204	7.64288e-05	0.00159545		THBD	0.572348	7.4137e-10	3.54176e-08
ERMAP	0.314907	7.76945e-05	0.00161711		IQGAP1	0.572281	7.45511e-10	3.55e-08
MAP3K6	0.314879	7.78177e-05	0.00161753		TAGLN	0.572258	7.46925e-10	3.55e-08
PIR	0.314728	7.84677e-05	0.00162626		C9orf64	0.572181	7.5174e-10	3.55466e-08
TMEM107	0.314719	7.85088e-05	0.00162626		LENG9	0.571846	7.73013e-10	3.61882e-08
GLB1	0.314685	7.86537e-05	0.00162626		TGFBI	0.570771	8.45221e-10	3.91675e-08
OSBPL3	0.313295	8.49154e-05	0.00172652		MLKL	0.570538	8.61706e-10	3.98319e-08
LOX	0.313067	8.59859e-05	0.00174463		TMUB1	0.570495	8.64764e-10	3.98738e-08
SLC25A20	0.312974	8.64276e-05	0.00175165		GNG5	0.570094	8.93995e-10	4.10175e-08
LIF	0.312956	8.65112e-05	0.00175165		SGSH	0.569867	9.10932e-10	4.15096e-08
B3GAT3	0.312799	8.7263e-05	0.00176139		PSMD9	0.56983	9.13678e-10	4.15096e-08
PARVA	0.312717	8.76528e-05	0.0017622		MGAT4B	0.56921	9.61724e-10	4.35856e-08
ZDHHC4	0.312631	8.80671e-05	0.00176748		ADAMTS1	0.568543	1.01604e-09	4.57415e-08
FCHSD1	0.312171	9.03159e-05	0.00179865		TSPAN4	0.568279	1.03834e-09	4.66022e-08
PTRF	0.312155	9.03972e-05	0.00179865		PCSK5	0.568072	1.05615e-09	4.71732e-08
RAC1	0.3121	9.06675e-05	0.00180219		HDAC3	0.567138	1.14027e-09	5.02044e-08
ABHD11	0.310871	9.69649e-05	0.0019022		CD58	0.566998	1.15343e-09	5.05438e-08
CD58	0.310839	9.71311e-05	0.0019022		ETV6	0.566962	1.15684e-09	5.05734e-08
CYSTM1	0.31072	9.77652e-05	0.0019022		FOSL2	0.566593	1.19226e-09	5.18773e-08
DNAJC30	0.310693	9.7906e-05	0.0019022		LAMC1	0.565527	1.30064e-09	5.56783e-08
VAMP5	0.310687	9.79382e-05	0.0019022		TUBB6	0.565425	1.31148e-09	5.6013e-08
CTSA	0.310653	9.81206e-05	0.00190385		SH3D21	0.565362	1.31831e-09	5.61752e-08
NMNAT3	0.310521	9.88303e-05	0.00191004		GMPPB	0.565306	1.32435e-09	5.63029e-08
DUSP3	0.310499	9.89472e-05	0.0019104		MRPL17	0.565064	1.35067e-09	5.72448e-08
PRDX6	0.310459	9.91631e-05	0.00191268		HK3	0.565046	1.35268e-09	5.72448e-08
F3	0.310238	0.000100359	0.00193384		RDH10	0.564547	1.40865e-09	5.91732e-08
SNX10	0.309994	0.000101702	0.00195516		LAMB2	0.564217	1.4469e-09	6.04049e-08
DPY19L1	0.309964	0.000101866	0.00195516		DRAM1	0.563893	1.4854e-09	6.18727e-08
PPCS	0.3098	0.00010278	0.00196884		TWISTNB	0.563257	1.56389e-09	6.41333e-08
FAM3C	0.308471	0.000110448	0.00206907		KIAA1609	0.562747	1.62967e-09	6.65364e-08
POLD4	0.307843	0.000114258	0.0021282		EIF4G2	0.562407	1.67501e-09	6.80878e-08
SPATA33	0.307566	0.000115975	0.00215514		ABRACL	0.562306	1.68869e-09	6.81679e-08
RPL3L	0.307335	0.000117423	0.00217472		FAM129A	0.562284	1.69169e-09	6.81679e-08
LGALS1	0.306883	0.000120311	0.00221352		GCLM	0.561317	1.82861e-09	7.27124e-08
IRX5	0.306316	0.000124029	0.00224801		MMP14	0.561146	1.85383e-09	7.34243e-08
PODNL1	0.306296	0.000124165	0.00224801		PROCR	0.56097	1.88025e-09	7.43122e-08
LITAF	0.306292	0.000124192	0.00224801		FBLN7	0.560833	1.90099e-09	7.48128e-08
FGFRL1	0.305809	0.000127448	0.00228668		EPS15L1	0.560677	1.92493e-09	7.55944e-08
CHST2	0.305447	0.000129935	0.00232491		VIM	0.560261	1.99019e-09	7.76636e-08
HRH1	0.305298	0.000130975	0.00234137		ARHGAP18	0.56005	2.02412e-09	7.86563e-08
SLC17A9	0.305239	0.000131388	0.00234661		SLC11A1	0.55973	2.07663e-09	8.0528e-08
CCDC24	0.305181	0.000131797	0.00235176		CARD8	0.559694	2.08255e-09	8.0589e-08
MYCBPAP	0.30503	0.000132863	0.00236646		C16orf72	0.559423	2.12814e-09	8.16939e-08
KCTD11	0.304877	0.000133953	0.00238154		YY2	0.559417	2.12917e-09	8.16939e-08
RP11-195F19.5	0.304476	0.000136849	0.00241981		SDF4	0.559305	2.14835e-09	8.19629e-08
PTPMT1	0.304073	0.000139815	0.00245892		GLIPR1	0.558991	2.20273e-09	8.38393e-08
HTRA1	0.303932	0.000140863	0.0024719		MANBA	0.558957	2.20883e-09	8.38992e-08
ERLIN2	0.303871	0.000141319	0.00247644		HSP90B1	0.558572	2.27759e-09	8.56337e-08
LCTL	0.303296	0.0001457	0.00252827		MICB	0.558486	2.29319e-09	8.60458e-08
FKBP9	0.302677	0.000150556	0.00259869		APOBEC3F	0.558343	2.31953e-09	8.68582e-08
CCR10	0.302135	0.000154933	0.00265082		LAPTM4A	0.558058	2.37269e-09	8.86699e-08
SWAP70	0.30204	0.000155716	0.00265956		HDAC7	0.55709	2.56214e-09	9.55569e-08
VMP1	0.301667	0.00015881	0.00270531		USP15	0.556912	2.59856e-09	9.63072e-08
CASP8	0.301638	0.00015905	0.00270703		SCNN1G	0.5569	2.60089e-09	9.63072e-08
RBPMS	0.301295	0.000161957	0.00274218		ST8SIA4	0.55689	2.60304e-09	9.63072e-08
MORN3	0.301129	0.000163372	0.00275919		EIF4E2	0.556634	2.65626e-09	9.78856e-08
VENTX	0.301088	0.000163731	0.00276264		CSNK1D	0.55657	2.66978e-09	9.81887e-08
TUBA1C	0.300963	0.000164809	0.00277844		MYCBP	0.556166	2.7565e-09	1.01177e-07
C17orf97	0.300836	0.00016591	0.00278993		GNA15	0.555476	2.91069e-09	1.06206e-07
GALNT11	0.300792	0.000166299	0.00279151		CLDN4	0.555303	2.95062e-09	1.07451e-07
KDELC2	0.300742	0.000166736	0.00279224		ATF5	0.555195	2.97582e-09	1.08156e-07
ARHGAP18	0.300713	0.00016699	0.0027935		COL5A1	0.554956	3.03229e-09	1.09993e-07
GPR157	0.300659	0.00016746	0.00279898		DNAJC22	0.554797	3.07036e-09	1.11157e-07
CHST6	0.300443	0.000169371	0.00282126		TRIP6	0.554692	3.09592e-09	1.11779e-07
MGST1	0.300387	0.000169867	0.00282471		TYMP	0.554677	3.09961e-09	1.11779e-07
					FAM20A	0.554211	3.21506e-09	1.15269e-07
					GIT2	0.554013	3.26556e-09	1.16629e-07
					CUL7	0.553924	3.28833e-09	1.16837e-07
					NAMPT	0.553916	3.2903e-09	1.16837e-07
					MR1	0.553103	3.50658e-09	1.23806e-07
					PLOD2	0.552509	3.67332e-09	1.28956e-07
					TGIF1	0.552279	3.73965e-09	1.30789e-07
					RUNX1	0.552133	3.78244e-09	1.31541e-07
					TMEM115	0.551964	3.83278e-09	1.32574e-07
					MGAT1	0.551945	3.83831e-09	1.32574e-07
					ITPKC	0.551913	3.8479e-09	1.32574e-07
					BCL10	0.551452	3.98852e-09	1.37045e-07
					ABL2	0.551431	3.99514e-09	1.37045e-07
					ARSD	0.551416	3.99986e-09	1.37045e-07
					COQ10B	0.550963	4.14316e-09	1.41172e-07
					SEPHS2	0.550656	4.24293e-09	1.43779e-07
					USO1	0.550417	4.3223e-09	1.46122e-07
					EHBP1L1	0.550389	4.33169e-09	1.46122e-07
					IFRD2	0.55022	4.38875e-09	1.47541e-07
					UGCG	0.550205	4.39376e-09	1.47541e-07
					PYGL	0.549849	4.51682e-09	1.51126e-07
					QPCTL	0.549776	4.54219e-09	1.51701e-07
					GRPEL2	0.549608	4.60149e-09	1.53086e-07
					AGPAT2	0.549504	4.63878e-09	1.53818e-07
					APOBEC3D	0.549465	4.65293e-09	1.54012e-07
					PDCD1LG2	0.549044	4.80641e-09	1.58809e-07
					CEP112	0.548785	4.90365e-09	1.6116e-07
					GTF2E2	0.548568	4.98614e-09	1.63292e-07
					RILPL2	0.548512	5.0076e-09	1.63705e-07
					RGS2	0.548213	5.12441e-09	1.6635e-07
					MAP3K6	0.548063	5.18399e-09	1.6799e-07
					TVP23C	0.547383	5.46175e-09	1.75762e-07
					ZDHHC5	0.546776	5.72198e-09	1.83236e-07
					RRP8	0.546772	5.72366e-09	1.83236e-07
					ELL	0.546179	5.98965e-09	1.90436e-07
					TNFAIP6	0.545919	6.1097e-09	1.92929e-07
					CARD16	0.545649	6.23717e-09	1.96619e-07
					NUDT19	0.545403	6.35535e-09	1.99978e-07
					CHSY1	0.545382	6.3653e-09	1.99978e-07
					RAP2B	0.545324	6.39332e-09	2.00202e-07
					CD300C	0.545323	6.39403e-09	2.00202e-07
					ADAM9	0.545123	6.49209e-09	2.02588e-07
					ULBP2	0.545083	6.51224e-09	2.02875e-07
					FHOD1	0.54486	6.62373e-09	2.05658e-07
					RNASE2	0.544583	6.76442e-09	2.09088e-07
					NUCB1	0.544576	6.76808e-09	2.09088e-07
					S100A16	0.544477	6.81925e-09	2.09688e-07
					LACTB	0.544101	7.01714e-09	2.15347e-07
					RAB36	0.543975	7.08459e-09	2.17058e-07
					KDELR3	0.543801	7.17838e-09	2.19207e-07
					VENTX	0.54371	7.22822e-09	2.20366e-07
					DPH3	0.542596	7.86438e-09	2.38093e-07
					CATSPER1	0.542279	8.05485e-09	2.42772e-07
					SIGLEC9	0.541663	8.43777e-09	2.52262e-07
					PDLIM4	0.541043	8.8405e-09	2.63877e-07
					ARSJ	0.540986	8.87821e-09	2.64576e-07
					PPCS	0.540951	8.90191e-09	2.64857e-07
					TGFB1	0.540741	9.04362e-09	2.68642e-07
					NRBP1	0.540712	9.0629e-09	2.68784e-07
					TMEM70	0.540595	9.14306e-09	2.70728e-07
					SLC35D1	0.540199	9.41853e-09	2.77997e-07
					VDR	0.540148	9.45454e-09	2.78616e-07
					IFI30	0.540082	9.50152e-09	2.79556e-07
					ICAM3	0.539946	9.59911e-09	2.8198e-07
					DNPEP	0.539395	1.00028e-08	2.92909e-07
					SNAI1	0.538953	1.03389e-08	3.01951e-07
					ZNF330	0.538946	1.03442e-08	3.01951e-07
					TXNDC11	0.538618	1.0601e-08	3.08476e-07
					CHL1	0.538402	1.07731e-08	3.12015e-07
					RBMS1	0.538315	1.08431e-08	3.13553e-07
					CYTIP	0.53827	1.08795e-08	3.14116e-07
					TPM2	0.538026	1.10786e-08	3.18376e-07
					COL6A1	0.537984	1.1113e-08	3.1887e-07
					SPTY2D1	0.537898	1.11848e-08	3.19938e-07
					PSMC2	0.537844	1.12295e-08	3.19938e-07
					IER5	0.537429	1.15814e-08	3.28246e-07
					ARHGAP29	0.537186	1.17928e-08	3.33729e-07
					SHFM1	0.53716	1.1815e-08	3.33845e-07
					SSC5D	0.536893	1.20519e-08	3.3899e-07
					NMI	0.536132	1.27504e-08	3.56473e-07
					BRI3	0.536014	1.2862e-08	3.59051e-07
					SLC2A10	0.535815	1.30524e-08	3.6382e-07
					CTF1	0.535591	1.32711e-08	3.68252e-07
					FCER1G	0.534693	1.41791e-08	3.90265e-07
					PODNL1	0.534469	1.44149e-08	3.95258e-07
					SNTB2	0.534268	1.46296e-08	4.00261e-07
					CD300LB	0.534195	1.47088e-08	4.01534e-07
					FN1	0.533941	1.49859e-08	4.06732e-07
					SERPINE1	0.533926	1.50015e-08	4.06732e-07
					TICAM2	0.533905	1.50253e-08	4.06732e-07
					NDUFA4L2	0.5339	1.50308e-08	4.06732e-07
					ZDHHC18	0.533536	1.54372e-08	4.16514e-07
					RAB34	0.53334	1.56614e-08	4.21947e-07
					EMP1	0.533096	1.59439e-08	4.27076e-07
					FSTL3	0.532918	1.61525e-08	4.30795e-07
					MT2A	0.532641	1.64838e-08	4.37115e-07
					GSTK1	0.532148	1.70878e-08	4.51196e-07
					TOR4A	0.53163	1.77465e-08	4.65934e-07
					YIPF1	0.53138	1.80733e-08	4.71996e-07
					AP2S1	0.531375	1.80793e-08	4.71996e-07
					MAP2K3	0.531132	1.84023e-08	4.79753e-07
					RGS1	0.531028	1.85419e-08	4.82715e-07
					C7orf43	0.530655	1.90522e-08	4.94609e-07
					JAKMIP2	0.530348	1.94819e-08	5.0155e-07
					THBS1	0.530318	1.95242e-08	5.01943e-07
					MYADM	0.530255	1.96139e-08	5.03549e-07
					MRPL32	0.52981	2.02565e-08	5.18611e-07
					APOBEC3G	0.529265	2.10714e-08	5.35773e-07
					TEC	0.528976	2.15165e-08	5.46342e-07
					TLR2	0.528907	2.16251e-08	5.46853e-07
					ZCCHC9	0.528515	2.22455e-08	5.60249e-07
					HM13	0.528365	2.24883e-08	5.65115e-07
					SERPING1	0.528143	2.28503e-08	5.7237e-07
					CXCR4	0.527164	2.45194e-08	6.10057e-07
					DUSP1	0.526798	2.5172e-08	6.24615e-07
					CHI3L1	0.526577	2.55736e-08	6.32888e-07
					UBE2Z	0.525828	2.69831e-08	6.60711e-07
					DNAJC2	0.525616	2.73961e-08	6.69941e-07
					CKAP4	0.525432	2.77589e-08	6.77523e-07
					SLC2A3	0.525422	2.77793e-08	6.77523e-07
					TOM1L1	0.525336	2.79492e-08	6.80339e-07
					GRN	0.525327	2.79682e-08	6.80339e-07
					TES	0.525065	2.84961e-08	6.92272e-07
					PLXNB2	0.525009	2.86103e-08	6.94137e-07
					CTSA	0.524897	2.88384e-08	6.98756e-07
					KCNE4	0.524698	2.9251e-08	7.06907e-07
					ACBD3	0.52444	2.97941e-08	7.1756e-07
					UPP1	0.524429	2.9818e-08	7.1756e-07
					NOP16	0.524415	2.98467e-08	7.1756e-07
					MTFP1	0.524339	3.00084e-08	7.20512e-07
					DERL2	0.524294	3.01051e-08	7.21898e-07
					FKBP9	0.524265	3.01674e-08	7.22459e-07
					ITGA3	0.52366	3.14941e-08	7.4691e-07
					MOB1A	0.523653	3.15108e-08	7.4691e-07
					UBASH3B	0.523597	3.16345e-08	7.48886e-07
					PDIA5	0.523514	3.18216e-08	7.52353e-07
					HLX	0.523469	3.19234e-08	7.5284e-07
					SERPINB6	0.523422	3.20318e-08	7.54436e-07
					SGMS2	0.522737	3.36259e-08	7.8599e-07
					FCGRT	0.522629	3.38833e-08	7.90161e-07
					AP5Z1	0.522513	3.41642e-08	7.94564e-07
					HSPA5	0.522352	3.45546e-08	8.01633e-07
					FSTL1	0.522244	3.48197e-08	8.05221e-07
					FOSL1	0.522236	3.48396e-08	8.05221e-07
					C1S	0.522197	3.49346e-08	8.05497e-07
					RINT1	0.522196	3.49385e-08	8.05497e-07
					GMFG	0.522144	3.50655e-08	8.07421e-07
					NPC2	0.52206	3.52746e-08	8.10224e-07
					TMEM45A	0.521964	3.5515e-08	8.14735e-07
					JUN	0.521887	3.57099e-08	8.18193e-07
					ARHGDIA	0.521722	3.6129e-08	8.26773e-07
					COTL1	0.521658	3.62923e-08	8.29487e-07
					POLR2L	0.521246	3.73612e-08	8.50771e-07
					SLC39A7	0.521077	3.78092e-08	8.58861e-07
					SRGN	0.520945	3.81622e-08	8.6582e-07
					CPQ	0.520144	4.03739e-08	9.10426e-07
					ESPNL	0.519886	4.11122e-08	9.24825e-07
					RPS6KA3	0.519679	4.1714e-08	9.36089e-07
					C6orf141	0.519564	4.20512e-08	9.40243e-07
					LY96	0.519425	4.24642e-08	9.48333e-07
					SEC61A1	0.519061	4.35593e-08	9.69286e-07
					SRXN1	0.518865	4.41608e-08	9.80317e-07
					KCP	0.51858	4.50506e-08	9.97679e-07
					TMEM194B	0.518226	4.61778e-08	1.0202e-06
					ZDHHC12	0.518173	4.6351e-08	1.02281e-06
					LOXL2	0.51803	4.68142e-08	1.0318e-06
					ELK3	0.518005	4.68959e-08	1.03238e-06
					CASP3	0.517781	4.7636e-08	1.04683e-06
					CAPG	0.517772	4.76655e-08	1.04683e-06
					CCDC8	0.517631	4.81342e-08	1.05463e-06
					PIGT	0.517353	4.90761e-08	1.07273e-06
					AEBP1	0.517091	4.99784e-08	1.0886e-06
					LAMA5	0.516862	5.07816e-08	1.10308e-06
					MICALL2	0.516784	5.10562e-08	1.10642e-06
					KIF16B	0.516418	5.23711e-08	1.13141e-06
					HMGXB3	0.516293	5.28288e-08	1.13732e-06
					GALNS	0.516228	5.3067e-08	1.14102e-06
					CYP2S1	0.516176	5.32575e-08	1.14257e-06
					ITGA4	0.51589	5.4326e-08	1.1628e-06
					PHLDB3	0.514576	5.94918e-08	1.26316e-06
					ARAP3	0.514271	6.07582e-08	1.28124e-06
					COL5A2	0.514081	6.15599e-08	1.29667e-06
					SIL1	0.513852	6.25369e-08	1.31278e-06
					DCUN1D3	0.51377	6.28925e-08	1.31875e-06
					BGN	0.513713	6.31385e-08	1.32092e-06
					BCKDK	0.513571	6.3756e-08	1.3302e-06
					KCNK6	0.513445	6.43131e-08	1.33945e-06
					MFSD12	0.513352	6.47245e-08	1.3465e-06
					AIFM2	0.512778	6.73287e-08	1.38976e-06
					ASL	0.512624	6.80433e-08	1.40295e-06
					CD276	0.511904	7.14814e-08	1.46245e-06
					STEAP3	0.511826	7.18637e-08	1.46757e-06
					COL6A2	0.511821	7.18898e-08	1.46757e-06
					FNDC3B	0.511803	7.19762e-08	1.46771e-06
					SWAP70	0.51166	7.26843e-08	1.47728e-06
					ULBP3	0.511565	7.31591e-08	1.4853e-06
					MUC12	0.511516	7.34025e-08	1.48861e-06
					CLEC2B	0.510862	7.67528e-08	1.5464e-06
					ADAM8	0.510775	7.72117e-08	1.55396e-06
					SEC24A	0.510541	7.84501e-08	1.57546e-06
					AP3S1	0.510215	8.02105e-08	1.60653e-06
					TNFRSF1B	0.509504	8.41808e-08	1.67782e-06
					ACHE	0.509408	8.47321e-08	1.68519e-06
					CLCF1	0.509349	8.50749e-08	1.69016e-06
					MFSD1	0.509318	8.52525e-08	1.69016e-06
					C9orf89	0.509318	8.52555e-08	1.69016e-06
					EMILIN1	0.509198	8.59487e-08	1.70208e-06
					DDOST	0.509178	8.60644e-08	1.70255e-06
					PRDX6	0.508845	8.80341e-08	1.73781e-06
					ACTN1	0.507735	9.4896e-08	1.85744e-06
					PRDX4	0.50731	9.76528e-08	1.90737e-06
					NPEPL1	0.507174	9.85498e-08	1.92286e-06
					TMEM41A	0.507105	9.90121e-08	1.92985e-06
					SLC12A7	0.507033	9.94923e-08	1.93717e-06
					RCN1	0.506946	1.00079e-07	1.94655e-06
					ZFAND2A	0.506753	1.01387e-07	1.96374e-06
					E2F4	0.506732	1.0153e-07	1.96447e-06
					RAB3D	0.506528	1.0293e-07	1.98741e-06
					NOL3	0.506149	1.05588e-07	2.03448e-06
					SLC25A37	0.505529	1.10074e-07	2.11806e-06
					IL13RA1	0.505373	1.11232e-07	2.13436e-06
					FAM78B	0.505164	1.12798e-07	2.15548e-06
					SMIM15	0.504845	1.15231e-07	2.19972e-06
					TMEM255B	0.504171	1.20542e-07	2.29165e-06
					SOCS1	0.504099	1.21123e-07	2.30034e-06
					CCRN4L	0.503809	1.23483e-07	2.33559e-06
					FERMT3	0.503694	1.24437e-07	2.35124e-06
					GUSB	0.503679	1.24564e-07	2.35124e-06
					SDF2L1	0.503175	1.28814e-07	2.41671e-06
					SPPL2A	0.502874	1.31419e-07	2.46059e-06
					SRPR	0.502722	1.32746e-07	2.48069e-06
					STK10	0.502721	1.3276e-07	2.48069e-06
					FPR1	0.502699	1.32948e-07	2.4817e-06
					TRIM61	0.502456	1.35114e-07	2.50448e-06
					SECTM1	0.502262	1.36867e-07	2.52574e-06
					ISG20	0.502254	1.36936e-07	2.52574e-06
					ARF6	0.502246	1.37013e-07	2.52574e-06
					CD163	0.501637	1.42656e-07	2.61293e-06
					AP1S3	0.501191	1.46924e-07	2.68314e-06
					DDB2	0.501168	1.4715e-07	2.68461e-06
					ATP10D	0.5011	1.47811e-07	2.69137e-06
					PPM1M	0.501014	1.4865e-07	2.70135e-06
					CTSZ	0.500812	1.50646e-07	2.73226e-06
					PFKFB4	0.500643	1.52341e-07	2.74955e-06
					APRT	0.500628	1.52491e-07	2.74958e-06
					YKT6	0.50046	1.54188e-07	2.77748e-06
					SLC35E1	0.500377	1.55039e-07	2.7901e-06
					IL32	0.500344	1.55373e-07	2.7934e-06
					C8orf4	0.5002	1.56859e-07	2.81738e-06
					OXER1	0.500141	1.57462e-07	2.82547e-06
					CFB	0.500058	1.58329e-07	2.83829e-06
					RARRES2	0.500018	1.58745e-07	2.843e-06
					TMEM154	0.499816	1.60878e-07	2.87841e-06
					BHLHE40	0.499691	1.62205e-07	2.89936e-06
					GXYLT2	0.499404	1.65296e-07	2.94892e-06
					COQ2	0.499293	1.665e-07	2.96755e-06
					BET1L	0.498958	1.70209e-07	3.027e-06
					STAT5A	0.498852	1.71394e-07	3.04016e-06
					SH2B3	0.498489	1.75529e-07	3.10582e-06
					FTSJ2	0.498482	1.75599e-07	3.10582e-06
					FGFR1	0.498346	1.77175e-07	3.12476e-06
					PREB	0.498019	1.81012e-07	3.18939e-06
					B3GNT2	0.497907	1.82338e-07	3.20971e-06
					ATP13A3	0.497846	1.83068e-07	3.21639e-06
					CA9	0.497786	1.83791e-07	3.22303e-06
					WDR41	0.497528	1.86911e-07	3.27359e-06
					SLC4A3	0.497519	1.87027e-07	3.27359e-06
					RAB20	0.497454	1.87827e-07	3.28139e-06
					THAP6	0.497269	1.90106e-07	3.31274e-06
					RPN2	0.497265	1.90157e-07	3.31274e-06
					SPCS1	0.49714	1.91714e-07	3.33673e-06
					PLAU	0.496476	2.00199e-07	3.47788e-06
					CTSC	0.496332	2.02078e-07	3.50723e-06
					UAP1	0.496262	2.03006e-07	3.51445e-06
					RHOC	0.496257	2.03063e-07	3.51445e-06
					TMEM39A	0.496221	2.03543e-07	3.51947e-06
					TCTN1	0.496184	2.0403e-07	3.52302e-06
					TMED3	0.495976	2.06817e-07	3.5661e-06
					STAB1	0.495948	2.07191e-07	3.56924e-06
					PQLC3	0.495656	2.11159e-07	3.62412e-06
					VAMP8	0.495632	2.11491e-07	3.62646e-06
					SDC2	0.495571	2.12334e-07	3.63754e-06
					SLC2A4RG	0.495211	2.17346e-07	3.7097e-06
					F11R	0.494699	2.24676e-07	3.82424e-06
					OAF	0.494617	2.25869e-07	3.8375e-06
					MAP3K8	0.494586	2.26329e-07	3.84178e-06
					SSH3	0.494404	2.29014e-07	3.87318e-06
					HRH1	0.494321	2.30239e-07	3.89035e-06
					TTC12	0.494215	2.31825e-07	3.90761e-06
					MGC12916	0.494211	2.31893e-07	3.90761e-06
					FMNL1	0.49417	2.32499e-07	3.91426e-06
					GPR84	0.49415	2.32797e-07	3.91572e-06
					HK2	0.493922	2.36254e-07	3.96355e-06
					NBEAL2	0.493914	2.36383e-07	3.96355e-06
					ANPEP	0.493894	2.36679e-07	3.96355e-06
					STK40	0.493892	2.3671e-07	3.96355e-06
					IGFBP7	0.493811	2.37951e-07	3.98075e-06
					TLCD2	0.493722	2.39328e-07	3.99656e-06
					RAB42	0.493686	2.39889e-07	4.00232e-06
					TRPV2	0.493568	2.41718e-07	4.02921e-06
					SPRED3	0.493499	2.42803e-07	4.04002e-06
					LAMB1	0.493457	2.4345e-07	4.04716e-06
					PPP1R18	0.492838	2.5336e-07	4.20438e-06
					APOBEC3C	0.492737	2.55017e-07	4.22808e-06
					DNAJC3	0.49268	2.55954e-07	4.23814e-06
					TCTEX1D4	0.492672	2.56081e-07	4.23814e-06
					ADM	0.492594	2.57377e-07	4.25579e-06
					TNFAIP3	0.492478	2.59307e-07	4.28006e-06
					DUSP6	0.492439	2.59944e-07	4.28677e-06
					TMEM214	0.492403	2.60556e-07	4.29126e-06
					TCN1	0.492395	2.6068e-07	4.29126e-06
					LHFPL2	0.492312	2.62076e-07	4.3066e-06
					HMGCL	0.4921	2.65674e-07	4.358e-06
					TXLNA	0.491837	2.70203e-07	4.42055e-06
					CSTB	0.491436	2.77238e-07	4.52766e-06
					EPS8L2	0.491315	2.79402e-07	4.55497e-06
					IBSP	0.490889	2.87121e-07	4.66031e-06
					CRISPLD2	0.490571	2.93021e-07	4.72709e-06
					ERO1L	0.490065	3.02643e-07	4.86962e-06
					RBP1	0.489804	3.07716e-07	4.92984e-06
					ARHGDIB	0.489548	3.12779e-07	4.99368e-06
					SDC4	0.489516	3.13415e-07	4.99953e-06
					LOXL1	0.489239	3.18996e-07	5.08418e-06
					CYB561D2	0.488697	3.30177e-07	5.24404e-06
					RCN3	0.488681	3.3052e-07	5.24404e-06
					ICAM1	0.488667	3.30801e-07	5.24404e-06
					RHBDF1	0.488584	3.3255e-07	5.264e-06
					CHST2	0.488571	3.32836e-07	5.26403e-06
					ENTPD7	0.488452	3.35353e-07	5.29932e-06
					ATP2A3	0.488039	3.44262e-07	5.42622e-06
					GPR183	0.488009	3.44923e-07	5.43203e-06
					DOK3	0.487851	3.48379e-07	5.48104e-06
					CYBA	0.487594	3.54106e-07	5.56246e-06
					PCSK7	0.487343	3.59781e-07	5.64205e-06
					TTYH3	0.487244	3.62031e-07	5.65819e-06
					RAP1B	0.486906	3.69842e-07	5.77054e-06
					GPATCH2	0.48681	3.72109e-07	5.79824e-06
					YIPF2	0.486804	3.72244e-07	5.79824e-06
					SP100	0.486641	3.76083e-07	5.84883e-06
					SH2D4A	0.48664	3.76123e-07	5.84883e-06
					LIMK2	0.486148	3.87964e-07	6.00835e-06
					PSMB8	0.486054	3.90267e-07	6.03839e-06
					PIGB	0.485868	3.94875e-07	6.10459e-06
					SLC25A20	0.485854	3.95222e-07	6.10486e-06
					SPATS2L	0.485641	4.00548e-07	6.1717e-06
					DCTD	0.485587	4.01921e-07	6.18771e-06
					TMSB4X	0.485543	4.03017e-07	6.1943e-06
					IGFBP2	0.485184	4.12227e-07	6.31491e-06
					PINLYP	0.485032	4.16183e-07	6.37025e-06
					ARHGAP9	0.484571	4.2841e-07	6.52507e-06
					TMEM208	0.484432	4.32151e-07	6.57125e-06
					EVC	0.484198	4.38523e-07	6.65208e-06
					GCKR	0.484061	4.42306e-07	6.69819e-06
					LAPTM5	0.483978	4.44612e-07	6.72761e-06
					ADPGK	0.483743	4.51206e-07	6.81627e-06
					MAN1C1	0.483657	4.53626e-07	6.83755e-06
					FAM115C	0.483654	4.53721e-07	6.83755e-06
					FBRS	0.483502	4.58038e-07	6.89138e-06
					ANGPTL4	0.483463	4.59162e-07	6.9027e-06
					TMEM158	0.483356	4.62234e-07	6.94015e-06
					STAT3	0.48335	4.62402e-07	6.94015e-06
					PROS1	0.482932	4.74636e-07	7.10077e-06
					HEXA	0.482878	4.76252e-07	7.1192e-06
					CAPN12	0.482623	4.8386e-07	7.20549e-06
					SLC33A1	0.482537	4.86469e-07	7.23691e-06
					MDK	0.482321	4.93072e-07	7.32926e-06
					MAN1A1	0.482257	4.95027e-07	7.34654e-06
					TAPBP	0.482176	4.97542e-07	7.36617e-06
					B4GALT3	0.482102	4.99817e-07	7.39394e-06
					DSE	0.481569	5.16661e-07	7.62487e-06
					YIPF5	0.481468	5.19918e-07	7.66218e-06
					LYZ	0.481445	5.20664e-07	7.66218e-06
					CCDC137	0.481426	5.21257e-07	7.66218e-06
					CTSD	0.481296	5.25498e-07	7.71841e-06
					SEL1L3	0.481264	5.26524e-07	7.72735e-06
					CHMP2A	0.481098	5.31991e-07	7.79525e-06
					XBP1	0.480696	5.45401e-07	7.96655e-06
					SMIM4	0.480596	5.48805e-07	8.00995e-06
					CCDC102A	0.480429	5.54499e-07	8.08289e-06
					SAP30	0.480411	5.5511e-07	8.08289e-06
					C19orf66	0.479951	5.71148e-07	8.25848e-06
					NUCB2	0.479933	5.71779e-07	8.26072e-06
					DNAJC25	0.479888	5.73363e-07	8.27714e-06
					DAP	0.479579	5.84395e-07	8.42119e-06
					ABHD15	0.479571	5.84704e-07	8.42119e-06
					CCL2	0.479373	5.91879e-07	8.49811e-06
					NSUN7	0.479185	5.98773e-07	8.59045e-06
					CXCL16	0.479099	6.01959e-07	8.629e-06
					JAK3	0.479087	6.02392e-07	8.629e-06
					CD300A	0.478688	6.17408e-07	8.81605e-06
					OSTM1	0.478677	6.17827e-07	8.81605e-06
					STEAP1	0.478543	6.22941e-07	8.87535e-06
					RILP	0.478505	6.24391e-07	8.88917e-06
					CREB3L2	0.478087	6.40633e-07	9.07858e-06
					PARVA	0.478004	6.43909e-07	9.11107e-06
					THEMIS2	0.477776	6.52991e-07	9.23252e-06
					FOXL1	0.477755	6.53809e-07	9.23705e-06
					RPS6KB2	0.477739	6.54465e-07	9.23928e-06
					ZAK	0.477697	6.56153e-07	9.25314e-06
					FTH1	0.47769	6.56446e-07	9.25314e-06
					ARHGAP30	0.477385	6.68832e-07	9.40628e-06
					NFKBIZ	0.47732	6.71491e-07	9.43652e-06
					ZBTB42	0.477212	6.7595e-07	9.49197e-06
					OTUD4	0.477136	6.79114e-07	9.52199e-06
					TOR1B	0.476995	6.84994e-07	9.59717e-06
					GBE1	0.476745	6.95544e-07	9.73026e-06
					TMEM60	0.476658	6.99285e-07	9.77522e-06
					ALG3	0.476606	7.01496e-07	9.79874e-06
					WDR1	0.476531	7.04735e-07	9.83657e-06
					FZD1	0.476387	7.10967e-07	9.89941e-06
					IL4R	0.476372	7.11607e-07	9.89941e-06
					MOB3A	0.476224	7.18069e-07	9.97013e-06
					IL7R	0.47618	7.19984e-07	9.98924e-06
					HUS1	0.475896	7.32582e-07	1.01488e-05
					LIMS1	0.475569	7.47341e-07	1.03456e-05
					RNF135	0.475546	7.48396e-07	1.03524e-05
					IMPA2	0.475412	7.54503e-07	1.04162e-05
					MUL1	0.475408	7.54694e-07	1.04162e-05
					SUSD2	0.475092	7.69376e-07	1.06031e-05
					PHTF1	0.474815	7.82414e-07	1.07748e-05
					OPLAH	0.474659	7.89879e-07	1.08614e-05
					FRRS1	0.474458	7.99584e-07	1.09867e-05
					CTTN	0.474347	8.04977e-07	1.10445e-05
					RPL39L	0.47428	8.08262e-07	1.10813e-05
					USB1	0.474154	8.14451e-07	1.11579e-05
					FRMD8	0.474009	8.21646e-07	1.12292e-05
					EPHB4	0.474007	8.2176e-07	1.12292e-05
					ACTA2	0.474001	8.22074e-07	1.12292e-05
					TNFRSF10A	0.473882	8.28024e-07	1.13021e-05
					PLSCR1	0.473846	8.29829e-07	1.13184e-05
					FZD7	0.473778	8.33252e-07	1.13567e-05
					ST14	0.473663	8.39073e-07	1.14277e-05
					PDE6G	0.473524	8.46194e-07	1.15077e-05
					TAF13	0.473262	8.59699e-07	1.16657e-05
					PRSS23	0.473181	8.63891e-07	1.16969e-05
					GLT8D1	0.473065	8.69986e-07	1.17708e-05
					ATP6V0E1	0.472998	8.73513e-07	1.1797e-05
					PMEPA1	0.472992	8.73829e-07	1.1797e-05
					NRP1	0.472958	8.75641e-07	1.18129e-05
					UBXN11	0.47278	8.85123e-07	1.19234e-05
					IFITM3	0.472748	8.86847e-07	1.19293e-05
					TMOD3	0.472705	8.89152e-07	1.19516e-05
					LTV1	0.472607	8.9443e-07	1.20139e-05
					CD248	0.472473	9.01657e-07	1.20934e-05
					FMOD	0.472433	9.03859e-07	1.21142e-05
					SSBP2	0.472265	9.13075e-07	1.222e-05
					PNKP	0.472234	9.1477e-07	1.22339e-05
					TRIM38	0.472161	9.18784e-07	1.22672e-05
					HS2ST1	0.472141	9.19886e-07	1.22672e-05
					CLEC18B	0.472141	9.19906e-07	1.22672e-05
					BLVRB	0.471942	9.31005e-07	1.23973e-05
					TPRA1	0.471712	9.44002e-07	1.25165e-05
					F13A1	0.471689	9.45292e-07	1.2522e-05
					SLC39A8	0.471681	9.45769e-07	1.2522e-05
					PTPN12	0.471645	9.4781e-07	1.254e-05
					CD93	0.471567	9.52252e-07	1.25898e-05
					SRA1	0.471464	9.58197e-07	1.26594e-05
					SLC16A13	0.471381	9.62979e-07	1.26875e-05
					SIPA1	0.471373	9.63428e-07	1.26875e-05
					TMF1	0.471368	9.63747e-07	1.26875e-05
					HLA-B	0.471322	9.66387e-07	1.27132e-05
					CNN2	0.471305	9.67384e-07	1.27171e-05
					BNC2	0.471211	9.7289e-07	1.27716e-05
					LTBR	0.470853	9.94038e-07	1.30215e-05
					LY75	0.470602	1.00909e-06	1.32001e-05
					PEX13	0.470564	1.01141e-06	1.3221e-05
					CD226	0.470154	1.03659e-06	1.35311e-05
					HS3ST3B1	0.470035	1.044e-06	1.36182e-05
					TMEM248	0.469965	1.04837e-06	1.36657e-05
					POFUT2	0.469402	1.08424e-06	1.40837e-05
					TWSG1	0.469297	1.09111e-06	1.4163e-05
					HAAO	0.469252	1.09401e-06	1.41908e-05
					C1orf162	0.468917	1.11613e-06	1.44458e-05
					C3orf55	0.468804	1.12371e-06	1.4515e-05
					LOXL4	0.468746	1.12755e-06	1.45545e-05
					POLR1D	0.468731	1.12857e-06	1.45576e-05
					WDR55	0.468563	1.13997e-06	1.46943e-05
					SQSTM1	0.468409	1.15043e-06	1.48086e-05
					SIGLEC7	0.46824	1.16212e-06	1.49383e-05
					TMEM87B	0.468109	1.17121e-06	1.50344e-05
					FLOT1	0.468091	1.17242e-06	1.50395e-05
					TGFB1I1	0.467916	1.18471e-06	1.51655e-05
					CTSL1	0.46775	1.19649e-06	1.53058e-05
					MICA	0.467726	1.19814e-06	1.53164e-05
					PIK3R6	0.467557	1.21027e-06	1.54607e-05
					LRRC25	0.467489	1.21518e-06	1.55022e-05
					WBSCR16	0.467024	1.24913e-06	1.58915e-05
					IMPDH1	0.466943	1.25515e-06	1.59462e-05
					LILRB3	0.466902	1.25825e-06	1.59637e-05
					CD55	0.466815	1.26473e-06	1.60349e-05
					IER5L	0.466723	1.27168e-06	1.609e-05
					MFSD7	0.466626	1.27901e-06	1.61677e-05
					ATP5G3	0.466533	1.28609e-06	1.62391e-05
					RIPK3	0.466448	1.29255e-06	1.63095e-05
					FAM65C	0.466421	1.29459e-06	1.63242e-05
					TP53I13	0.466311	1.30309e-06	1.63994e-05
					MALT1	0.466298	1.30405e-06	1.63994e-05
					CAST	0.466248	1.3079e-06	1.64361e-05
					ZFP36	0.466209	1.31097e-06	1.64635e-05
					RARRES1	0.465942	1.33183e-06	1.66915e-05
					CFI	0.465839	1.33991e-06	1.67815e-05
					MYL6	0.465729	1.34868e-06	1.68572e-05
					ELMOD2	0.46567	1.35336e-06	1.68902e-05
					ZDHHC1	0.465025	1.40591e-06	1.74665e-05
					BTG3	0.464964	1.41092e-06	1.75169e-05
					RTCA	0.46472	1.43134e-06	1.77349e-05
					EMP2	0.464667	1.43583e-06	1.77786e-05
					COPG1	0.464593	1.44208e-06	1.78376e-05
					MINOS1	0.464577	1.44348e-06	1.78376e-05
					ZNF761	0.46433	1.46458e-06	1.80622e-05
					CTSB	0.464234	1.47292e-06	1.8153e-05
					CYR61	0.464021	1.49142e-06	1.83687e-05
					FHL3	0.463941	1.4985e-06	1.84395e-05
					ARID5A	0.463933	1.49915e-06	1.84395e-05
					LAMB3	0.463651	1.52423e-06	1.86983e-05
					C4orf47	0.463436	1.54352e-06	1.88974e-05
					LCP1	0.463403	1.54657e-06	1.89223e-05
					LARP1B	0.463361	1.55039e-06	1.89315e-05
					MB21D1	0.462862	1.5963e-06	1.94665e-05
					HPX	0.462742	1.6076e-06	1.95657e-05
					MALSU1	0.46251	1.62959e-06	1.97987e-05
					SLC39A13	0.462506	1.62995e-06	1.97987e-05
					CST7	0.462468	1.63352e-06	1.9829e-05
					OPA3	0.462227	1.65671e-06	2.00842e-05
					42248	0.462196	1.65975e-06	2.01079e-05
					NOD2	0.462097	1.66935e-06	2.01978e-05
					CD300E	0.46202	1.67686e-06	2.02754e-05
					IL13RA2	0.461822	1.6964e-06	2.04948e-05
					ACSS3	0.461767	1.7018e-06	2.05369e-05
					FAM129B	0.461706	1.70789e-06	2.0597e-05
					P4HA2	0.461355	1.74317e-06	2.09638e-05
					MYL12B	0.461292	1.74961e-06	2.1018e-05
					TMTC3	0.461079	1.7714e-06	2.12384e-05
					NFE2L3	0.460954	1.78441e-06	2.13668e-05
					SUCO	0.460941	1.78574e-06	2.13689e-05
					ARL1	0.460854	1.79472e-06	2.14625e-05
					STX11	0.460839	1.79631e-06	2.14677e-05
					CLDN1	0.460799	1.80056e-06	2.14934e-05
					RALB	0.460586	1.82296e-06	2.17176e-05
					TLN1	0.460505	1.8315e-06	2.17899e-05
					SERPINA1	0.460174	1.86705e-06	2.21749e-05
					C11orf24	0.460171	1.86744e-06	2.21749e-05
					CD1D	0.460084	1.87689e-06	2.22727e-05
					MEI1	0.459897	1.89738e-06	2.24871e-05
					ALOX5AP	0.459743	1.9144e-06	2.26743e-05
					SH2D2A	0.459681	1.92122e-06	2.2726e-05
					SIX5	0.45938	1.95503e-06	2.30919e-05
					CPA4	0.459373	1.95588e-06	2.30919e-05
					SLC1A5	0.459242	1.97076e-06	2.3238e-05
					NIP7	0.4591	1.98694e-06	2.34094e-05
					EFNA4	0.459074	1.99002e-06	2.34097e-05
					TNFAIP8	0.45907	1.99038e-06	2.34097e-05
					RNF144B	0.45895	2.00429e-06	2.35294e-05
					BLOC1S1	0.458888	2.01148e-06	2.35831e-05
					CLPTM1L	0.458856	2.01517e-06	2.36114e-05
					RER1	0.458815	2.02002e-06	2.36532e-05
					PLIN2	0.458784	2.02361e-06	2.36804e-05
					PTGFRN	0.458735	2.02932e-06	2.37321e-05
					SBNO2	0.458079	2.10761e-06	2.45239e-05
					NOTCH3	0.458028	2.11391e-06	2.45819e-05
					ICMT	0.457931	2.12572e-06	2.46728e-05
					GJD3	0.457894	2.13025e-06	2.47098e-05
					PVRL4	0.457691	2.15531e-06	2.49663e-05
					PDIA6	0.457682	2.1564e-06	2.49663e-05
					PRDM1	0.457544	2.1736e-06	2.51315e-05
					LEPROT	0.457527	2.17581e-06	2.51315e-05
					MT1E	0.457068	2.2339e-06	2.5767e-05
					DUSP4	0.456969	2.24673e-06	2.58988e-05
					CHPF	0.456928	2.252e-06	2.59274e-05
					FCGR2A	0.456885	2.25754e-06	2.5975e-05
					LEPREL4	0.45673	2.27776e-06	2.61914e-05
					SOD2	0.456565	2.29948e-06	2.6392e-05
					CYSTM1	0.456469	2.31211e-06	2.6484e-05
					TXN	0.456452	2.31433e-06	2.6484e-05
					TNFRSF10B	0.456318	2.33227e-06	2.66523e-05
					BNIP2	0.456307	2.33366e-06	2.66523e-05
					ODF3L1	0.456284	2.33682e-06	2.66719e-05
					SSR1	0.456226	2.34463e-06	2.67283e-05
					TMCO4	0.456195	2.3488e-06	2.67592e-05
					RAB13	0.456167	2.3525e-06	2.6785e-05
					MYO1F	0.456089	2.363e-06	2.68626e-05
					ERRFI1	0.456042	2.36938e-06	2.6911e-05
					FBP1	0.456	2.37518e-06	2.69604e-05
					GCH1	0.45569	2.41764e-06	2.7392e-05
					GNB2	0.455421	2.45513e-06	2.77699e-05
					MAPK13	0.455415	2.45602e-06	2.77699e-05
					C11orf35	0.455408	2.45698e-06	2.77699e-05
					LILRA6	0.455387	2.45995e-06	2.77753e-05
					MYOF	0.455295	2.47295e-06	2.78824e-05
					ZNF552	0.454985	2.51709e-06	2.83455e-05
					TMED2	0.454736	2.55307e-06	2.86526e-05
					CLEC4D	0.454732	2.55363e-06	2.86526e-05
					ARID3A	0.454423	2.59907e-06	2.91272e-05
					RAB27A	0.454194	2.63317e-06	2.94381e-05
					PTPN1	0.45411	2.64582e-06	2.95617e-05
					ETHE1	0.454056	2.65393e-06	2.9599e-05
					FAM214B	0.454056	2.65395e-06	2.9599e-05
					TSPO	0.453929	2.6732e-06	2.97958e-05
					MMP19	0.453868	2.6825e-06	2.9859e-05
					SLC24A6	0.45386	2.6837e-06	2.9859e-05
					ZNF584	0.453788	2.69474e-06	2.99458e-05
					DRG2	0.453653	2.71549e-06	3.01422e-05
					BATF	0.453524	2.73556e-06	3.03449e-05
					NCF4	0.453234	2.78094e-06	3.07914e-05
					ERP44	0.453175	2.79031e-06	3.08599e-05
					KCNE3	0.453022	2.81465e-06	3.10688e-05
					SOAT1	0.453014	2.8159e-06	3.10688e-05
					STK17A	0.452947	2.8266e-06	3.11498e-05
					ZNF587B	0.45275	2.85836e-06	3.14624e-05
					UBE3C	0.452665	2.87226e-06	3.15965e-05
					C12orf70	0.452574	2.887e-06	3.17062e-05
					BZW1	0.452572	2.88736e-06	3.17062e-05
					ZNF503	0.452425	2.91153e-06	3.19338e-05
					INSIG2	0.452354	2.92329e-06	3.20439e-05
					SMS	0.452343	2.92506e-06	3.20443e-05
					TRIM56	0.452285	2.93459e-06	3.2128e-05
					RBM47	0.452276	2.93617e-06	3.2128e-05
					GPR77	0.452167	2.95441e-06	3.23085e-05
					EIF3B	0.452054	2.97328e-06	3.24957e-05
					TMEM138	0.451693	3.03452e-06	3.31259e-05
					PARVB	0.451556	3.05815e-06	3.33119e-05
					SLAMF8	0.451553	3.0586e-06	3.33119e-05
					FAF2	0.451553	3.05875e-06	3.33119e-05
					TPRG1	0.451106	3.13685e-06	3.40027e-05
					SPOCD1	0.451084	3.14067e-06	3.40242e-05
					KIAA0247	0.450944	3.16554e-06	3.42496e-05
					NANS	0.450936	3.16701e-06	3.42496e-05
					SEC22B	0.450844	3.18349e-06	3.43876e-05
					TMEM176B	0.450801	3.19122e-06	3.44511e-05
					SLC2A1	0.450776	3.19567e-06	3.4479e-05
					S100A2	0.450744	3.2015e-06	3.45218e-05
					SMARCD2	0.45068	3.21298e-06	3.46053e-05
					DNAJB1	0.450485	3.2486e-06	3.49281e-05
					FCGBP	0.450472	3.25093e-06	3.49329e-05
					C19orf24	0.450279	3.28633e-06	3.52316e-05
					PLEKHG1	0.44972	3.39121e-06	3.61885e-05
					ITGB3	0.449218	3.48823e-06	3.71811e-05
					TNC	0.44891	3.54891e-06	3.77845e-05
					ARMC9	0.4489	3.55096e-06	3.77845e-05
					CFH	0.448871	3.55662e-06	3.7823e-05
					IRF2	0.448827	3.56536e-06	3.78942e-05
					LAMB4	0.448709	3.58907e-06	3.81243e-05
					GLYCTK	0.448661	3.5988e-06	3.82058e-05
					PNPLA2	0.448189	3.69488e-06	3.90915e-05
					GOLGA3	0.448173	3.69827e-06	3.9105e-05
					CLIC4	0.447958	3.74294e-06	3.95548e-05
					BICC1	0.447855	3.76454e-06	3.97481e-05
					C7orf49	0.447841	3.76742e-06	3.97481e-05
					XYLT2	0.44784	3.76766e-06	3.97481e-05
					WBP5	0.447662	3.80534e-06	4.00999e-05
					RNF181	0.447651	3.80765e-06	4.01015e-05
					FSCN2	0.447574	3.82398e-06	4.01907e-05
					GNG11	0.44757	3.82479e-06	4.01907e-05
					COL4A2	0.447532	3.83303e-06	4.02544e-05
					PTPN2	0.447204	3.90375e-06	4.08583e-05
					CAV1	0.447167	3.91177e-06	4.08743e-05
					HSPG2	0.447166	3.9119e-06	4.08743e-05
					PPP1R3B	0.447053	3.93671e-06	4.11103e-05
					ARRDC3	0.447005	3.94713e-06	4.1196e-05
					NUDT16	0.446759	4.00165e-06	4.16955e-05
					RIOK3	0.446748	4.00399e-06	4.16955e-05
					KCNJ8	0.446658	4.0241e-06	4.18814e-05
					DCDC2B	0.446497	4.06044e-06	4.21649e-05
					OST4	0.44583	4.21346e-06	4.36073e-05
					MCTP2	0.445812	4.21767e-06	4.36265e-05
					TNFAIP2	0.445622	4.26249e-06	4.40164e-05
					POU2AF1	0.445518	4.28715e-06	4.41972e-05
					IFITM2	0.445505	4.29016e-06	4.42036e-05
					FZD5	0.445292	4.34097e-06	4.46141e-05
					AP4M1	0.445259	4.34902e-06	4.46612e-05
					TMEM159	0.44515	4.37538e-06	4.4907e-05
					B4GALT7	0.444967	4.41997e-06	4.52894e-05
					ITGB7	0.444885	4.44005e-06	4.54449e-05
					ABCC3	0.444599	4.51067e-06	4.60407e-05
					RNASEL	0.4445	4.53556e-06	4.62692e-05
					SPRY1	0.444385	4.5644e-06	4.64866e-05
					DDX60L	0.444138	4.6271e-06	4.69447e-05
					FAH	0.443715	4.73614e-06	4.79575e-05
					PDLIM1	0.443645	4.75444e-06	4.81049e-05
					GCC1	0.443391	4.82136e-06	4.87024e-05
					BCAP31	0.443252	4.85841e-06	4.89964e-05
					NFAM1	0.443169	4.88054e-06	4.91929e-05
					B3GNT9	0.44315	4.88568e-06	4.92179e-05
					PLBD1	0.443098	4.8997e-06	4.93005e-05
					TMEM176A	0.443091	4.90178e-06	4.93005e-05
					SERPINB9	0.44309	4.90185e-06	4.93005e-05
					SHCBP1	0.442928	4.94565e-06	4.96333e-05
					MMADHC	0.44289	4.95608e-06	4.96985e-05
					CSNK1G2	0.442878	4.95937e-06	4.96985e-05
					GRWD1	0.442875	4.9602e-06	4.96985e-05
					STT3A	0.442787	4.98414e-06	4.98844e-05
					SLAIN2	0.442777	4.98687e-06	4.98849e-05
					CYB5R1	0.442587	5.03941e-06	5.03372e-05
					ERP29	0.442414	5.08738e-06	5.07533e-05
					CYP1B1	0.442292	5.12157e-06	5.1067e-05
					SLC35F6	0.442175	5.15436e-06	5.13387e-05
					LMF2	0.442084	5.18021e-06	5.15684e-05
					UBQLNL	0.441515	5.34419e-06	5.30868e-05
					PCOLCE2	0.441163	5.44821e-06	5.40331e-05
					JMJD8	0.441126	5.45927e-06	5.4114e-05
					KIAA1217	0.441081	5.47248e-06	5.42159e-05
					CD164	0.440935	5.51626e-06	5.4533e-05
					HGSNAT	0.440834	5.54691e-06	5.48068e-05
					FAM86B1	0.440534	5.6384e-06	5.56514e-05
					CEACAM4	0.440508	5.64651e-06	5.56721e-05
					CA12	0.440219	5.73616e-06	5.65098e-05
					ADAM32	0.440214	5.73757e-06	5.65098e-05
					CCIN	0.440129	5.7642e-06	5.6742e-05
					PML	0.440026	5.79663e-06	5.70309e-05
					CACNA2D4	0.439958	5.81833e-06	5.71838e-05
					NFIL3	0.439878	5.84352e-06	5.74008e-05
					SLC22A18	0.439846	5.85375e-06	5.74405e-05
					ITGA7	0.439672	5.90951e-06	5.78346e-05
					RAI14	0.439536	5.95335e-06	5.81868e-05
					SSBP1	0.439531	5.95492e-06	5.81868e-05
					38961	0.439487	5.96928e-06	5.82964e-05
					LZTS1	0.439475	5.97311e-06	5.83031e-05
					RFX8	0.439447	5.98237e-06	5.83321e-05
					C20orf195	0.439383	6.00309e-06	5.84741e-05
					CDK7	0.439383	6.00325e-06	5.84741e-05
					PTGIR	0.439155	6.07806e-06	5.91096e-05
					SH3PXD2B	0.439014	6.12449e-06	5.94988e-05
					GADD45A	0.438949	6.14612e-06	5.96463e-05
					GALNT12	0.438812	6.19223e-06	6.00243e-05
					EPHA2	0.438804	6.19478e-06	6.00243e-05
					PGM2	0.438748	6.21374e-06	6.01451e-05
					BFAR	0.438682	6.236e-06	6.0329e-05
					NFKBIE	0.438278	6.37389e-06	6.15026e-05
					TREM1	0.438181	6.40757e-06	6.17632e-05
					FAM110C	0.438041	6.45644e-06	6.21696e-05
					UTS2	0.437977	6.47878e-06	6.232e-05
					SERTAD3	0.437647	6.59529e-06	6.32766e-05
					CLEC11A	0.437558	6.62708e-06	6.34961e-05
					MTCP1	0.437554	6.62845e-06	6.34961e-05
					RAB1A	0.437537	6.63457e-06	6.35219e-05
					BOLA3	0.437526	6.63854e-06	6.35271e-05
					PDZK1IP1	0.437417	6.67794e-06	6.38712e-05
					NOM1	0.437405	6.68215e-06	6.38784e-05
					DPY19L1	0.437114	6.78777e-06	6.48547e-05
					SIGLEC5	0.43698	6.83706e-06	6.51912e-05
					COL4A1	0.436961	6.8443e-06	6.52267e-05
					STARD5	0.436926	6.857e-06	6.52471e-05
					PHLDA2	0.436738	6.92694e-06	6.57438e-05
					GLRX	0.43668	6.94872e-06	6.58831e-05
					IRAK2	0.436646	6.96132e-06	6.59688e-05
					SLC10A3	0.436611	6.97463e-06	6.60612e-05
					MRGBP	0.436563	6.99242e-06	6.61958e-05
					AHNAK2	0.436367	7.06678e-06	6.67419e-05
					STRA6	0.436365	7.06758e-06	6.67419e-05
					ACP2	0.436364	7.0681e-06	6.67419e-05
					IL10	0.436304	7.09097e-06	6.69237e-05
					ESYT2	0.436291	7.09559e-06	6.69333e-05
					BIN3	0.436226	7.12072e-06	6.70603e-05
					TANK	0.43614	7.15364e-06	6.73096e-05
					SPP1	0.435999	7.20794e-06	6.77174e-05
					GSDMD	0.435957	7.22447e-06	6.78039e-05
					SLC38A6	0.435859	7.26269e-06	6.81282e-05
					CCR7	0.435801	7.28522e-06	6.8305e-05
					SLC39A14	0.435632	7.35154e-06	6.88223e-05
					ACP6	0.435507	7.40127e-06	6.9218e-05
					HCLS1	0.435477	7.41327e-06	6.92952e-05
					MARCO	0.435425	7.4338e-06	6.9452e-05
					CMTM3	0.435411	7.43951e-06	6.94704e-05
					PTPN9	0.435323	7.47474e-06	6.97292e-05
					ACOT9	0.435052	7.58402e-06	7.06064e-05
					EMILIN2	0.435037	7.59019e-06	7.06284e-05
					C14orf169	0.434973	7.61614e-06	7.08115e-05
					ETF1	0.43496	7.62133e-06	7.08115e-05
					SPINT1	0.434568	7.78303e-06	7.22415e-05
					TMEM209	0.434475	7.82214e-06	7.24956e-05
					YDJC	0.434363	7.86913e-06	7.28582e-05
					TMEM179B	0.434339	7.87905e-06	7.29137e-05
					GGCX	0.434301	7.89501e-06	7.30249e-05
					MAFK	0.434237	7.92242e-06	7.32419e-05
					SLC50A1	0.433929	8.05381e-06	7.43102e-05
					TNFRSF10D	0.433928	8.05402e-06	7.43102e-05
					TP53RK	0.433845	8.09019e-06	7.46069e-05
					ZNF800	0.433803	8.10832e-06	7.47369e-05
					PLEKHN1	0.433749	8.13154e-06	7.49009e-05
					HTRA3	0.433715	8.14618e-06	7.4974e-05
					CCR2	0.433638	8.17969e-06	7.5245e-05
					ING2	0.433396	8.28619e-06	7.61491e-05
					S100A6	0.433303	8.32757e-06	7.64158e-05
					NFKB2	0.433232	8.35909e-06	7.65913e-05
					AAED1	0.433164	8.38908e-06	7.68157e-05
					C16orf54	0.433017	8.4552e-06	7.72808e-05
					SLC16A1	0.432913	8.50221e-06	7.76339e-05
					RNF14	0.432751	8.57561e-06	7.82271e-05
					GCNT1	0.432732	8.58465e-06	7.82711e-05
					HDAC1	0.432534	8.67518e-06	7.89412e-05
					DAPK3	0.432516	8.68383e-06	7.89811e-05
					RFTN1	0.432446	8.71608e-06	7.92355e-05
					DUSP5	0.432335	8.76771e-06	7.96658e-05
					EAF1	0.432259	8.80332e-06	7.9911e-05
					ZC3H12A	0.431824	9.00881e-06	8.16563e-05
					DNAJC21	0.431687	9.07453e-06	8.21717e-05
					TVP23B	0.431128	9.3475e-06	8.4314e-05
					CNOT1	0.430903	9.45936e-06	8.51572e-05
					NCF1	0.430752	9.53537e-06	8.56351e-05
					SLC35A4	0.430751	9.53555e-06	8.56351e-05
					ZFP36L2	0.430646	9.58878e-06	8.60298e-05
					CXADR	0.430452	9.68741e-06	8.68727e-05
					KMO	0.430399	9.71496e-06	8.70355e-05
					B3GNT8	0.430378	9.72553e-06	8.70881e-05
					EFNB2	0.429924	9.9613e-06	8.89415e-05
					DERL3	0.4299	9.97397e-06	8.90118e-05
					FLNC	0.429857	9.99672e-06	8.91719e-05
					GDF15	0.429762	1.0047e-05	8.95772e-05
					KIAA0020	0.429723	1.00677e-05	8.9676e-05
					DENND2D	0.429458	1.02093e-05	9.08932e-05
					SMAGP	0.429156	1.0373e-05	9.22175e-05
					ITGB5	0.42879	1.05742e-05	9.35576e-05
					WAS	0.428675	1.06387e-05	9.40382e-05
					KCNN4	0.428473	1.0752e-05	9.49042e-05
					FAS	0.428417	1.07834e-05	9.51364e-05
					SLC41A2	0.427928	1.10639e-05	9.75185e-05
					GALNT4	0.427909	1.10749e-05	9.75684e-05
					TYROBP	0.427837	1.11164e-05	9.7841e-05
					PNO1	0.427828	1.11217e-05	9.7841e-05
					ARMC10	0.427782	1.11487e-05	9.8032e-05
					NFKB1	0.427754	1.11652e-05	9.81307e-05
					SMIM10	0.427623	1.12421e-05	9.86668e-05
					FAM57A	0.427552	1.1284e-05	9.89406e-05
					C5orf46	0.42739	1.13799e-05	9.96525e-05
					PWWP2A	0.427234	1.14729e-05	0.000100407
					MYBPH	0.427182	1.15045e-05	0.000100635
					KLF16	0.426982	1.16253e-05	0.000101501
					FKBP11	0.426706	1.17943e-05	0.000102831
					TRIM21	0.426672	1.18148e-05	0.000102914
					FAP	0.426646	1.1831e-05	0.000103006
					PLEKHA4	0.426498	1.19228e-05	0.000103708
					EFEMP1	0.426422	1.19701e-05	0.000103955
					PXDN	0.426417	1.1973e-05	0.000103955
					DEF6	0.426416	1.19736e-05	0.000103955
					TM2D2	0.426173	1.21266e-05	0.000105086
					RASSF5	0.425823	1.23496e-05	0.000106864
					TXNDC12	0.425806	1.23606e-05	0.000106864
					MT1H	0.425537	1.25345e-05	0.000108216
					A2M	0.42533	1.26707e-05	0.00010929
					RWDD4	0.425102	1.28213e-05	0.000110383
					TMED4	0.424986	1.28988e-05	0.00011095
					ATP8B3	0.424986	1.28991e-05	0.00011095
					ATP5H	0.42496	1.29161e-05	0.000111025
					FCGR3B	0.424755	1.30547e-05	0.000112133
					ITGA1	0.424646	1.31287e-05	0.000112664
					MMP11	0.424274	1.33839e-05	0.000114747
					SLC9A1	0.424123	1.34891e-05	0.000115489
					DMRTA2	0.424	1.35752e-05	0.000116065
					ADAMTS12	0.423832	1.36943e-05	0.000116961
					ALOX5	0.42383	1.36951e-05	0.000116961
					HLA-F	0.423807	1.37119e-05	0.000117018
					CD40	0.423504	1.3928e-05	0.000118753
					FAM159A	0.423491	1.39373e-05	0.000118778
					ERN1	0.423297	1.40782e-05	0.000119924
					PTPN14	0.422787	1.44537e-05	0.000122794
					HES1	0.422752	1.44797e-05	0.000122892
					BTG1	0.422733	1.44934e-05	0.000122952
					ACTN4	0.422689	1.45262e-05	0.000123174
					MAP1LC3C	0.422419	1.473e-05	0.000124673
					GPR152	0.422382	1.47585e-05	0.000124858
					MYO7A	0.422277	1.48379e-05	0.000125415
					NXF3	0.422138	1.49447e-05	0.000126202
					ENO1	0.422091	1.4981e-05	0.000126394
					CALHM2	0.421967	1.50768e-05	0.000127087
					LATS1	0.421834	1.51803e-05	0.000127901
					NAB2	0.421783	1.522e-05	0.000128177
					OR51E1	0.421626	1.53435e-05	0.000129041
					TSLP	0.421157	1.57175e-05	0.000131828
					MT1M	0.42102	1.58282e-05	0.000132697
					PTGES	0.420815	1.59954e-05	0.000133916
					PRRX2	0.420789	1.6017e-05	0.000134037
					KLF10	0.420573	1.6195e-05	0.000135221
					RPA3	0.420533	1.6228e-05	0.000135405
					RASSF3	0.420289	1.64322e-05	0.000136832
					ERI1	0.420222	1.64881e-05	0.000137236
					KIRREL	0.420209	1.64992e-05	0.000137266
					CD72	0.420129	1.65674e-05	0.000137772
					UNC93B1	0.419977	1.66958e-05	0.000138715
					FAM126A	0.419946	1.67228e-05	0.000138877
					CPVL	0.419846	1.68083e-05	0.000139379
					SHOX2	0.41984	1.68133e-05	0.000139379
					AMIGO3	0.419769	1.68747e-05	0.000139763
					PTGER2	0.419669	1.69609e-05	0.000140415
					ICAM4	0.419436	1.71639e-05	0.000141828
					ZNF18	0.419429	1.71699e-05	0.000141828
					RNF25	0.419404	1.71916e-05	0.000141944
					FBN1	0.419349	1.72399e-05	0.000142279
					C1QTNF6	0.419304	1.72801e-05	0.000142548
					CD302	0.419292	1.72903e-05	0.000142568
					C10orf11	0.419106	1.74555e-05	0.000143803
					UCN2	0.419062	1.74947e-05	0.000144061
					SH3TC1	0.419052	1.75029e-05	0.000144065
					AHR	0.419036	1.75179e-05	0.000144124
					EDEM2	0.419003	1.75465e-05	0.000144254
					GFPT2	0.419001	1.75492e-05	0.000144254
					ITPRIPL2	0.418941	1.76023e-05	0.000144552
					FTL	0.418935	1.76076e-05	0.000144552
					SLC30A7	0.418633	1.78808e-05	0.00014659
					LTBP2	0.418365	1.81261e-05	0.000148338
					RAB33B	0.417841	1.86152e-05	0.000151608
					TMEM150A	0.41784	1.86157e-05	0.000151608
					SLAMF9	0.417747	1.87037e-05	0.000152191
					SSH1	0.417657	1.87899e-05	0.000152782
					CCNL1	0.417654	1.87928e-05	0.000152782
					ACTG1	0.417451	1.8987e-05	0.000154293
					IL1R1	0.417388	1.90482e-05	0.000154723
					ALPK3	0.417349	1.90853e-05	0.000154888
					C1orf54	0.417279	1.91531e-05	0.000155367
					MRPS15	0.417147	1.9282e-05	0.000156143
					ULK4	0.416783	1.96404e-05	0.000158906
					COL13A1	0.416758	1.96655e-05	0.00015904
					CTGF	0.41674	1.96829e-05	0.000159111
					IFT57	0.416492	1.99312e-05	0.000160978
					CHRDL2	0.416466	1.99578e-05	0.000161052
					RNF7	0.416238	2.0189e-05	0.000162635
					TMEM71	0.416202	2.02255e-05	0.000162788
					AREG	0.416137	2.02924e-05	0.000163255
					SRFBP1	0.416096	2.0334e-05	0.000163519
					EIF3I	0.415674	2.07717e-05	0.000166822
					PRR16	0.415596	2.08534e-05	0.000167333
					DESI2	0.415219	2.12531e-05	0.000169982
					SLC43A3	0.415165	2.13114e-05	0.000170276
					DTX2	0.415164	2.13121e-05	0.000170276
					POR	0.414864	2.16359e-05	0.000172426
					VSIG4	0.414856	2.16448e-05	0.000172426
					ATL3	0.414855	2.16463e-05	0.000172426
					C1QTNF1	0.41474	2.17722e-05	0.000173205
					ESR1	0.414703	2.18123e-05	0.00017345
					NDRG1	0.414678	2.18398e-05	0.000173595
					HBEGF	0.414583	2.19437e-05	0.000174346
					SUCNR1	0.41452	2.20142e-05	0.000174831
					DST	0.414327	2.22285e-05	0.000176318
					HLA-A	0.414268	2.22945e-05	0.000176754
					PRPS2	0.414101	2.24812e-05	0.000178005
					SNAI2	0.414085	2.25e-05	0.000178079
					TIMP1	0.413957	2.26448e-05	0.000179072
					CTHRC1	0.413897	2.27132e-05	0.000179536
					TNIP1	0.413814	2.28077e-05	0.000180206
					PAWR	0.413726	2.29087e-05	0.000180927
					GPRIN3	0.413595	2.30593e-05	0.000181806
					CLEC7A	0.413484	2.31871e-05	0.000182581
					CALD1	0.413395	2.32911e-05	0.000183089
					ALS2CL	0.41334	2.33553e-05	0.000183438
					PIAS3	0.413268	2.34401e-05	0.000183982
					F3	0.413264	2.34444e-05	0.000183982
					ATHL1	0.413249	2.34623e-05	0.000184045
					RNASE3	0.413208	2.35098e-05	0.000184339
					ANXA4	0.413174	2.35505e-05	0.00018458
					KIAA0825	0.413072	2.36704e-05	0.000185363
					NPAS2	0.413014	2.37387e-05	0.000185741
					IFRD1	0.413001	2.37549e-05	0.00018579
					MESDC1	0.412622	2.42085e-05	0.000188884
					C20orf24	0.412556	2.42886e-05	0.000189404
					HEATR3	0.412139	2.47994e-05	0.000193062
					MTHFS	0.412065	2.48913e-05	0.000193413
					FEM1C	0.411964	2.50161e-05	0.000194178
					GALNT5	0.411822	2.51943e-05	0.00019548
					TXK	0.411758	2.52742e-05	0.00019586
					SLFN12	0.411694	2.53548e-05	0.000196314
					MED10	0.411667	2.53886e-05	0.000196494
					PLA2R1	0.411538	2.55526e-05	0.000197598
					ACPP	0.411516	2.55806e-05	0.000197732
					CSF2RB	0.411433	2.56866e-05	0.000198386
					SWI5	0.411145	2.60562e-05	0.000201073
					MESDC2	0.410986	2.62635e-05	0.000202588
					ECE2	0.410906	2.63683e-05	0.000203228
					ENPEP	0.410848	2.64444e-05	0.00020356
					IGF2R	0.410635	2.67254e-05	0.000205212
					EPN1	0.410369	2.70801e-05	0.000207592
					IL2RG	0.410193	2.73167e-05	0.00020906
					SLC16A4	0.410034	2.75328e-05	0.000210627
					SRCRB4D	0.409855	2.77783e-05	0.000212329
					THG1L	0.409762	2.79059e-05	0.000213162
					NPM1	0.409723	2.79605e-05	0.00021337
					MXRA5	0.409649	2.8063e-05	0.000214064
					BDKRB2	0.409299	2.85526e-05	0.000217531
					ORMDL2	0.409167	2.87398e-05	0.000218687
					MAP4K1	0.409125	2.87988e-05	0.000218956
					ADAMTS2	0.409099	2.88351e-05	0.000219142
					VMO1	0.409001	2.89759e-05	0.000220122
					SUCLG2	0.408955	2.90418e-05	0.000220532
					GATA6	0.408925	2.90838e-05	0.000220761
					S100A9	0.408656	2.94726e-05	0.000223437
					TIMM17A	0.408626	2.95166e-05	0.000223497
					DUSP23	0.408563	2.96089e-05	0.000224104
					RNPEP	0.408539	2.9643e-05	0.00022427
					WISP1	0.408516	2.96765e-05	0.000224281
					PGGT1B	0.408292	3.00067e-05	0.000226559
					RNASET2	0.408063	3.03458e-05	0.000228841
					SLC27A3	0.407765	3.07944e-05	0.000231536
					SYCE1L	0.407641	3.09834e-05	0.000232702
					SLC15A3	0.40763	3.10001e-05	0.000232733
					HMGA2	0.407598	3.10477e-05	0.000232902
					TXNDC5	0.407415	3.13284e-05	0.000234722
					SLC2A9	0.407371	3.13964e-05	0.000235137
					CXorf38	0.407265	3.15596e-05	0.000235978
					LRRC59	0.406978	3.2007e-05	0.00023913
					ARL14EPL	0.40686	3.21932e-05	0.000240231
					TFB2M	0.406764	3.23452e-05	0.000241246
					ATP6V0D2	0.406749	3.23683e-05	0.000241246
					TICAM1	0.406729	3.24004e-05	0.000241388
					FLJ39639	0.406339	3.3025e-05	0.000245647
					TMEM173	0.406308	3.30754e-05	0.000245824
					NAGPA	0.406286	3.31119e-05	0.000245997
					PPP1R35	0.406214	3.32284e-05	0.000246665
					NAGA	0.40616	3.33163e-05	0.000247119
					HIC1	0.406145	3.33402e-05	0.000247197
					GEMIN7	0.406057	3.34838e-05	0.000247964
					ATP1B3	0.405917	3.37148e-05	0.000249476
					MT1G	0.405839	3.38423e-05	0.000250219
					GARS	0.405805	3.38985e-05	0.000250436
					NCSTN	0.405774	3.39507e-05	0.000250721
					ZBTB8OS	0.405703	3.40681e-05	0.000251488
					IL2RA	0.405573	3.42854e-05	0.000252891
					DCSTAMP	0.405519	3.43756e-05	0.000253455
					KRT75	0.405324	3.47048e-05	0.000255476
					AOX1	0.405133	3.5029e-05	0.000257658
					RABEP2	0.404788	3.56229e-05	0.000261715
					TSHZ3	0.404768	3.56585e-05	0.000261873
					CD97	0.404653	3.58571e-05	0.000263227
					SLC2A5	0.404554	3.60313e-05	0.000264296
					ATP8B1	0.404447	3.62198e-05	0.000265469
					BATF3	0.404427	3.62548e-05	0.00026562
					SRPX2	0.404399	3.6303e-05	0.000265868
					CDH11	0.404342	3.64053e-05	0.000266389
					CD69	0.404323	3.64376e-05	0.000266389
					H2AFJ	0.40428	3.65147e-05	0.000266681
					UTP3	0.40419	3.66753e-05	0.000267643
					EFCAB4B	0.403786	3.74008e-05	0.000272191
					VIMP	0.40368	3.7595e-05	0.000273386
					TPBG	0.403663	3.76247e-05	0.000273495
					S1PR4	0.403507	3.79114e-05	0.000275147
					PDCD1	0.403477	3.79656e-05	0.000275432
					NPLOC4	0.403423	3.80665e-05	0.000275948
					GBP3	0.403205	3.847e-05	0.000278656
					FER1L5	0.403121	3.86267e-05	0.000279682
					ALG2	0.403034	3.87903e-05	0.000280756
					FOXC2	0.402976	3.88997e-05	0.000281439
					LCP2	0.402968	3.89151e-05	0.00028144
					PDAP1	0.402796	3.92399e-05	0.000283346
					ZNF593	0.402766	3.92958e-05	0.000283529
					PRG2	0.402423	3.99532e-05	0.000287824
					RAB11FIP1	0.402136	4.05111e-05	0.000291164
					FBXL12	0.402014	4.07509e-05	0.000292567
					PTPN6	0.402013	4.07535e-05	0.000292567
					NFE2L1	0.401852	4.10715e-05	0.000294507
					GNAI2	0.401839	4.10964e-05	0.000294572
					CCL26	0.401701	4.13707e-05	0.000296195
					BLVRA	0.401671	4.14306e-05	0.000296452
					IRF1	0.401612	4.15495e-05	0.000297015
					CBFB	0.401247	4.22853e-05	0.000301462
					PLXDC1	0.400969	4.28552e-05	0.000305402
					EMC3	0.400961	4.2871e-05	0.000305402
					ALDOA	0.4009	4.29982e-05	0.000306001
					COL3A1	0.400795	4.32164e-05	0.000307272
					HCST	0.400774	4.32599e-05	0.000307464
					WWTR1	0.400694	4.34252e-05	0.000308402
					LAIR1	0.400652	4.35129e-05	0.000308906
					PNP	0.40045	4.39383e-05	0.000311807
					POM121C	0.400371	4.41048e-05	0.000312749
					KAAG1	0.400304	4.42477e-05	0.000313523
					PI4K2B	0.40024	4.43842e-05	0.00031437
					CHST14	0.400222	4.44225e-05	0.000314521
					C11orf63	0.400177	4.45178e-05	0.000315075
					PTX3	0.40012	4.46387e-05	0.00031581
					HNF4G	0.400087	4.47103e-05	0.000316196
					MKNK2	0.400073	4.47393e-05	0.000316214
					ARPC5	0.399956	4.4992e-05	0.000317703
					PABPC1L	0.399926	4.5057e-05	0.000317799
					ARHGAP10	0.399905	4.51032e-05	0.000318004
					PDE12	0.399873	4.51711e-05	0.00031824
					P2RX1	0.399859	4.52019e-05	0.000318336
					MYBPC3	0.39976	4.54157e-05	0.000319478
					MYO1B	0.399684	4.55827e-05	0.000320532
					ACAA2	0.399645	4.56686e-05	0.000321014
					MYO1E	0.399553	4.58685e-05	0.000322175
					ENG	0.399457	4.60813e-05	0.000323424
					ERCC1	0.399342	4.6335e-05	0.000324836
					JUNB	0.399293	4.64439e-05	0.000325476
					ILK	0.399277	4.6479e-05	0.000325599
					FCN1	0.399142	4.67799e-05	0.000327335
					FAM105B	0.399129	4.68086e-05	0.000327413
					MAFB	0.398957	4.71959e-05	0.000329628
					LRRC69	0.398933	4.7251e-05	0.000329885
					ZNF525	0.398886	4.73573e-05	0.000330503
					S100A8	0.398825	4.74947e-05	0.000331088
					SLC6A6	0.398783	4.7589e-05	0.000331532
					HPS3	0.398683	4.78177e-05	0.000332838
					C20orf118	0.398604	4.79979e-05	0.000333836
					LRRC32	0.398597	4.8015e-05	0.000333836
					MT1A	0.398454	4.83428e-05	0.000335737
					STK11IP	0.398248	4.88217e-05	0.000338809
					TMEM86B	0.398074	4.92289e-05	0.000341379
					CBLC	0.397979	4.94505e-05	0.00034266
					CISH	0.397786	4.99077e-05	0.00034557
					40057	0.397495	5.06033e-05	0.000349863
					SPON2	0.397402	5.08292e-05	0.000351163
					TULP2	0.397263	5.11659e-05	0.000352963
					PSMB10	0.397145	5.14542e-05	0.000354688
					NKX3-1	0.396993	5.18258e-05	0.000356586
					LGALS3BP	0.396967	5.18904e-05	0.000356898
					C6orf132	0.396901	5.20539e-05	0.00035782
					CDCP1	0.396897	5.20631e-05	0.00035782
					FXYD5	0.396558	5.29068e-05	0.00036308
					KIRREL2	0.396441	5.32015e-05	0.000364833
					MLX	0.396397	5.33126e-05	0.000365459
					RNLS	0.396146	5.39513e-05	0.000368883
					FABP5	0.396067	5.4152e-05	0.000369982
					PCK2	0.395981	5.43731e-05	0.000371219
					NOP10	0.395951	5.44502e-05	0.000371609
					PSMD7	0.395935	5.44932e-05	0.000371732
					ALG12	0.395929	5.45084e-05	0.000371732
					B2M	0.395847	5.47209e-05	0.000372696
					SLC36A1	0.395843	5.47301e-05	0.000372696
					NEDD9	0.395691	5.51262e-05	0.000375255
					IL17RC	0.395672	5.5175e-05	0.000375449
					ABCD1	0.395646	5.52413e-05	0.000375763
					NPHP1	0.395469	5.5708e-05	0.000378659
					SALL4	0.395358	5.59987e-05	0.000380496
					EXOC3L4	0.395215	5.63792e-05	0.0003828
					KCNK15	0.395073	5.67574e-05	0.000384945
					RFT1	0.394974	5.70246e-05	0.000386616
					PLA2G5	0.394962	5.70576e-05	0.000386698
					ITGB1	0.394899	5.72258e-05	0.000387696
					NEK8	0.394751	5.76286e-05	0.000389757
					COL8A2	0.394722	5.77051e-05	0.000390088
					MSRB1	0.394583	5.80858e-05	0.000391953
					ARL4C	0.394575	5.81065e-05	0.000391953
					PMS2L2	0.394575	5.81078e-05	0.000391953
					IGFBP3	0.394322	5.88053e-05	0.000396081
					C16orf93	0.394182	5.91947e-05	0.00039827
					MAGT1	0.394149	5.92858e-05	0.000398594
					ASTE1	0.394005	5.96887e-05	0.000401079
					GPRC5A	0.393795	6.02802e-05	0.000404692
					TERT	0.393782	6.03168e-05	0.000404791
					SRPRB	0.393643	6.07124e-05	0.000407298
					HCCS	0.393468	6.12153e-05	0.000410079
					RRBP1	0.393327	6.16211e-05	0.000412648
					MVP	0.39331	6.16702e-05	0.000412827
					TRABD2B	0.393234	6.1891e-05	0.000413969
					VEGFC	0.392986	6.26155e-05	0.0004184
					CAV2	0.392817	6.31118e-05	0.000421564
					FOXS1	0.39275	6.33122e-05	0.00042275
					BLZF1	0.392432	6.42616e-05	0.000428011
					CTNNA1	0.392414	6.43164e-05	0.000428222
					KLHDC7B	0.392288	6.46958e-05	0.000430328
					CD80	0.392286	6.47024e-05	0.000430328
					DNTTIP2	0.392257	6.47904e-05	0.000430758
					C1orf85	0.391785	6.62342e-05	0.000439412
					FAM26E	0.391619	6.67505e-05	0.000442679
					PPP3CC	0.391596	6.6823e-05	0.000443001
					FOPNL	0.391573	6.68946e-05	0.000443317
					COL8A1	0.391301	6.77488e-05	0.000448497
					SLC25A39	0.39124	6.79406e-05	0.000449606
					FAM86B2	0.390963	6.88241e-05	0.000454318
					LEF1	0.390948	6.88709e-05	0.000454359
					ORAI3	0.390946	6.88794e-05	0.000454359
					OSM	0.390602	6.99916e-05	0.000460548
					WHAMM	0.390541	7.01887e-05	0.000461681
					SLC20A1	0.390481	7.03851e-05	0.000462809
					CD86	0.390414	7.06072e-05	0.000463776
					HSPB6	0.39037	7.07514e-05	0.000464229
					MBD1	0.390178	7.13842e-05	0.000468215
					WTIP	0.390098	7.16518e-05	0.000469745
					DEGS1	0.390093	7.16681e-05	0.000469745
					TDO2	0.389818	7.2587e-05	0.0004756
					AGA	0.389572	7.34202e-05	0.000480211
					OSBPL10	0.389504	7.3652e-05	0.000481387
					IL27	0.389367	7.41222e-05	0.000483948
					SPDYA	0.389236	7.45729e-05	0.000486206
					GYS1	0.389124	7.49611e-05	0.000488222
					ZNF561	0.38898	7.54629e-05	0.000491317
					SEMA3F	0.388922	7.56654e-05	0.00049229
					AUP1	0.388843	7.59445e-05	0.000493932
					DZIP1L	0.388604	7.67865e-05	0.000498487
					PCDH18	0.388483	7.7217e-05	0.000500917
					LAIR2	0.388479	7.72347e-05	0.000500917
					SLC25A19	0.388462	7.72922e-05	0.000501115
					MOXD1	0.388356	7.76721e-05	0.000503226
					SNX8	0.388322	7.77936e-05	0.000503837
					SIAH2	0.388041	7.88109e-05	0.000510069
					TNFRSF10C	0.388029	7.88548e-05	0.000510175
					TRAF3IP2	0.387661	8.02042e-05	0.000518083
					RFPL4A	0.387647	8.02554e-05	0.000518152
					DENND1C	0.387539	8.06575e-05	0.000520222
					MACC1	0.387538	8.06603e-05	0.000520222
					HIST1H1C	0.387453	8.09783e-05	0.00052191
					FAM86C1	0.387233	8.18008e-05	0.000526662
					TREML2	0.387209	8.18917e-05	0.000527064
					COL1A1	0.386997	8.26949e-05	0.000532049
					SIRT7	0.386978	8.27657e-05	0.00053232
					CYB561	0.386961	8.28334e-05	0.00053257
					MRPL22	0.386851	8.32522e-05	0.000535077
					ECE1	0.386804	8.34327e-05	0.000536052
					BCAP29	0.3867	8.38322e-05	0.000538245
					HERPUD1	0.386682	8.39018e-05	0.000538505
					KIAA1919	0.386616	8.41556e-05	0.000539947
					NGLY1	0.386588	8.42642e-05	0.00054027
					PTGER4	0.386331	8.52666e-05	0.00054613
					AIM1	0.386307	8.53593e-05	0.000546535
					CCDC125	0.386275	8.54862e-05	0.000546947
					LIPN	0.386268	8.55122e-05	0.000546947
					NQO2	0.386256	8.55603e-05	0.000547067
					FAM46A	0.386023	8.64798e-05	0.000552374
					CHD1	0.385771	8.74832e-05	0.000558014
					GRB10	0.385716	8.77052e-05	0.000559238
					MATN4	0.38563	8.80519e-05	0.000561255
					CLEC6A	0.385341	8.92215e-05	0.00056832
					C2	0.385314	8.93333e-05	0.000568641
					SPINK1	0.385154	8.99872e-05	0.000572214
					GPR65	0.384697	9.18891e-05	0.000583507
					PSD4	0.384525	9.26134e-05	0.000587704
					MGAT2	0.384477	9.28157e-05	0.000588383
					TM9SF1	0.384227	9.38804e-05	0.000594929
					AVEN	0.384158	9.41758e-05	0.000596393
					COL16A1	0.384019	9.47735e-05	0.000599973
					CD7	0.383697	9.61721e-05	0.000608412
					NAA15	0.383521	9.69467e-05	0.000612476
					PSME2	0.383488	9.7093e-05	0.000613191
					CCDC152	0.383458	9.72245e-05	0.000613395
					TNFRSF9	0.383389	9.75323e-05	0.000614918
					YTHDF1	0.383346	9.77214e-05	0.0006159
					PXDNL	0.383328	9.7802e-05	0.000616199
					BIRC3	0.383316	9.78543e-05	0.000616319
					GAPDH	0.383297	9.79404e-05	0.000616652
					ST3GAL1	0.383097	9.88317e-05	0.000621209
					CD52	0.38301	9.92254e-05	0.000623472
					LAMA2	0.382966	9.9422e-05	0.000624273
					GPI	0.382959	9.94539e-05	0.000624273
					MAN2B1	0.382936	9.95592e-05	0.000624722
					IER3	0.382911	9.96702e-05	0.000625207
					NUFIP2	0.382649	0.000100864	0.00063248
					HCG27	0.382458	0.000101741	0.000636691
					TFPI2	0.382245	0.00010273	0.000642225
					CDK13	0.382206	0.000102908	0.000642909
					PUS10	0.382132	0.000103257	0.000644651
					PRRC1	0.382101	0.000103401	0.000645333
					PSMA2	0.382084	0.000103478	0.000645597
					PDGFRB	0.382022	0.000103769	0.000647196
					DPP4	0.381924	0.000104234	0.000649656
					BUD31	0.381541	0.000106053	0.00066011
					HMOX1	0.381484	0.000106325	0.000661578
					SLC5A6	0.381472	0.000106383	0.000661639
					TRPC6	0.381345	0.000106999	0.000664436
					OPN3	0.381323	0.000107105	0.000664787
					PAPPA	0.381223	0.000107588	0.000667421
					SDAD1	0.380949	0.000108929	0.000674613
					TMEM217	0.380674	0.000110284	0.000681636
					SNX9	0.380581	0.000110747	0.000683813
					CCDC61	0.380561	0.00011085	0.00068387
					KLF5	0.38055	0.000110904	0.00068387
					IER2	0.380407	0.00011162	0.0006876
					ATG4A	0.380393	0.000111692	0.000687816
					SNAPC1	0.380314	0.000112089	0.000690031
					GNL2	0.380281	0.000112257	0.000690835
					NMNAT3	0.380236	0.000112484	0.000691774
					SLC35C1	0.38019	0.000112715	0.000692963
					LIF	0.380158	0.00011288	0.000693748
					GJB2	0.380105	0.000113147	0.000695159
					KIF26B	0.379947	0.000113955	0.000699889
					SNED1	0.379936	0.000114012	0.000700007
					TMEM2	0.379864	0.000114383	0.000702055
					FAM160A1	0.379679	0.000115337	0.00070744
					ZC3HAV1L	0.379631	0.000115585	0.00070873
					MS4A6E	0.379301	0.000117309	0.000718111
					NANP	0.379249	0.000117584	0.00071932
					RPA4	0.379091	0.000118423	0.000723971
					ANKK1	0.378879	0.000119552	0.000729916
					SPRY2	0.378847	0.000119723	0.000730718
					LRCH4	0.37869	0.000120571	0.000735166
					CHKB	0.378664	0.000120707	0.00073575
					GPC4	0.378363	0.000122343	0.000744993
					JOSD2	0.378356	0.000122384	0.000744996
					MCAM	0.378338	0.000122484	0.000745335
					SMO	0.378247	0.000122983	0.000747152
					MCFD2	0.378197	0.00012326	0.000747869
					SOST	0.378158	0.000123473	0.000748526
					BCAT1	0.377995	0.000124375	0.000752663
					SLC31A1	0.377915	0.000124824	0.000755135
					LY9	0.377764	0.000125667	0.00075967
					ARL11	0.377759	0.000125696	0.00075967
					FHL2	0.377515	0.000127072	0.000766484
					PDLIM3	0.377502	0.000127142	0.000766656
					THBS2	0.377282	0.0001284	0.000773738
					LTBP3	0.37707	0.000129615	0.0007803
					TIGD6	0.376954	0.00013029	0.000784108
					C8orf58	0.376877	0.000130736	0.00078628
					TMEM26	0.37679	0.000131242	0.000788817
					RABL5	0.37662	0.000132238	0.000794027
					CCDC176	0.376523	0.000132808	0.000797135
					GPR108	0.376482	0.000133054	0.000797896
					DDX41	0.37642	0.00013342	0.000799832
					PTPN7	0.37641	0.00013348	0.000799929
					CC2D1B	0.376306	0.000134099	0.00080312
					LBP	0.376204	0.000134709	0.000806251
					SH2D3A	0.376051	0.000135629	0.000811237
					MMP2	0.376036	0.000135715	0.000811487
					KCTD14	0.375967	0.000136134	0.00081347
					EID3	0.375927	0.000136377	0.000814656
					TMEM106A	0.375855	0.000136811	0.000816672
					ZSCAN22	0.375849	0.000136846	0.000816672
					FAM206A	0.375415	0.000139509	0.000830425
					NQO1	0.375342	0.000139962	0.000832853
					C11orf91	0.375321	0.000140092	0.000833356
					TSPAN9	0.375103	0.000141449	0.000840622
					MMP9	0.374999	0.000142098	0.000844124
					IGFBP5	0.374987	0.000142174	0.000844124
					KBTBD2	0.374886	0.000142813	0.000847371
					INTU	0.374842	0.000143094	0.000848494
					PSMD8	0.374765	0.000143581	0.000850836
					SCO1	0.374728	0.000143817	0.000851964
					FGR	0.374593	0.000144674	0.000856522
					TCF23	0.374592	0.000144679	0.000856522
					SLC22A18AS	0.374421	0.000145778	0.000862474
					GIMAP2	0.374351	0.000146228	0.000864863
					PHKA2	0.374296	0.000146588	0.000866718
					HLA-E	0.374106	0.000147819	0.000873437
					TNFRSF6B	0.374067	0.000148072	0.000874375
					CCDC71L	0.373951	0.000148837	0.000878331
					CMYA5	0.37393	0.000148971	0.000878845
					EDEM3	0.373884	0.000149273	0.000880342
					AFP	0.373836	0.000149592	0.000881663
					OAZ1	0.373711	0.000150418	0.000886249
					FADD	0.373654	0.000150798	0.000888206
					CP	0.373296	0.00015319	0.000900866
					SPRED1	0.373124	0.000154358	0.000906584
					CTSS	0.373015	0.000155096	0.000909763
					ELL3	0.372907	0.000155837	0.000913825
					TBC1D10C	0.372899	0.000155894	0.000913867
					RPGR	0.372808	0.000156518	0.000917237
					CHSY3	0.372538	0.000158386	0.000925839
					APLN	0.372519	0.000158514	0.0009263
					CXCL14	0.37237	0.000159558	0.000931226
					MEDAG	0.372228	0.000160555	0.00093675
					OSTF1	0.372006	0.000162124	0.000945307
					DOK1	0.371875	0.000163057	0.00094985
					ZFP64	0.371705	0.000164275	0.000956343
					PILRA	0.37167	0.000164525	0.0009575
					EMR2	0.371619	0.000164891	0.000959182
					C6orf62	0.371581	0.000165171	0.000960355
					MAGOH	0.371538	0.000165476	0.000961828
					PSMD12	0.371488	0.00016584	0.000963637
					DNASE1L1	0.371421	0.000166328	0.000966173
					RETN	0.371398	0.0001665	0.000966866
					MICALCL	0.371245	0.000167617	0.000972136
					PIM2	0.371171	0.000168158	0.000974968
					PERP	0.371112	0.00016859	0.000976873
					TRIM4	0.371112	0.000168592	0.000976873
					SP140	0.371088	0.00016877	0.0009776
					DUS1L	0.370939	0.00016987	0.000982412
					CCDC47	0.370932	0.000169919	0.000982412
					CCL23	0.370732	0.000171415	0.000989829
					GGCT	0.370499	0.000173167	0.0009987
					PPM1J	0.370455	0.000173497	0.00100029
					CLEC10A	0.370261	0.000174972	0.00100723
					C12orf45	0.370192	0.0001755	0.00100996
					MRPS12	0.370082	0.000176338	0.00101384
					DDIT3	0.369961	0.000177269	0.00101856
					SLC26A2	0.369828	0.000178302	0.00102322
					CD300LF	0.369764	0.000178796	0.00102542
					FKBP14	0.369516	0.00018074	0.00103483
					FUT4	0.369411	0.000181563	0.00103904
					CHCHD7	0.36939	0.000181725	0.00103965
					LEPREL2	0.369283	0.000182578	0.00104388
					DPP9	0.36922	0.000183079	0.0010461
					PBDC1	0.369204	0.000183202	0.00104648
					OLFML2B	0.369079	0.000184198	0.00105023
					FAM43B	0.368915	0.000185513	0.00105708
					IL4I1	0.368674	0.000187467	0.00106751
					NRP2	0.368584	0.000188202	0.00107009
					EPHX3	0.368558	0.000188412	0.00107096
					PLEKHA3	0.368225	0.000191151	0.00108487
					SASH3	0.368128	0.000191951	0.00108841
					SIRPB2	0.368044	0.000192652	0.00109138
					HELQ	0.36801	0.000192937	0.00109254
					KANK2	0.36784	0.00019436	0.00109904
					SRRM5	0.367701	0.000195532	0.00110408
					OSBPL3	0.367598	0.000196403	0.00110856
					ABHD14B	0.367398	0.000198107	0.0011175
					GNAI3	0.367376	0.000198296	0.00111823
					CYTH4	0.367335	0.000198646	0.00111979
					TLR1	0.367329	0.000198694	0.00111979
					CRTAP	0.367153	0.00020021	0.00112662
					RCAN3	0.367047	0.000201131	0.00113068
					ZAR1	0.366955	0.00020193	0.00113355
					MPZL2	0.366933	0.000202123	0.00113429
					ITGB2	0.36678	0.000203456	0.00114039
					FOXC1	0.366757	0.000203656	0.00114116
					TTC4	0.366387	0.000206928	0.0011574
					PRR13	0.366197	0.000208633	0.00116553
					LLPH	0.366176	0.000208819	0.00116621
					CLIC3	0.366063	0.000209836	0.00117119
					ESYT1	0.365839	0.000211865	0.00118109
					CBWD1	0.365769	0.000212502	0.00118395
					EMR1	0.365769	0.000212505	0.00118395
					SAA1	0.365746	0.000212712	0.00118439
					MRPL36	0.365669	0.000213416	0.00118795
					P4HA1	0.365568	0.000214341	0.00119238
					CDH2	0.365535	0.000214652	0.00119375
					SPI1	0.365508	0.000214894	0.00119446
					SIGLEC15	0.365455	0.000215386	0.00119604
					ADPRHL2	0.365428	0.000215639	0.00119673
					HSPA6	0.365392	0.000215964	0.00119818
					IPO4	0.365126	0.000218443	0.00121012
					MOCOS	0.365071	0.000218962	0.00121263
					ALKBH5	0.365051	0.000219145	0.00121328
					C7orf29	0.365033	0.000219314	0.00121386
					SETD8	0.364932	0.000220273	0.00121807
					SLC35F5	0.364879	0.000220766	0.00122044
					HPS1	0.364829	0.000221243	0.00122244
					CBLN3	0.364827	0.000221261	0.00122244
					SLA	0.364778	0.000221731	0.00122467
					PLA2G15	0.364654	0.000222906	0.0012297
					CAPZA2	0.364621	0.00022322	0.00123107
					CEP41	0.364515	0.000224239	0.00123632
					PDGFRL	0.364481	0.000224565	0.00123774
					PALLD	0.364429	0.000225063	0.00123975
					PAX8	0.36442	0.000225151	0.00123987
					C10orf10	0.364177	0.000227504	0.00125208
					PCMT1	0.364135	0.000227904	0.00125391
					ZNF385A	0.363945	0.000229767	0.00126236
					ALPK2	0.363944	0.000229779	0.00126236
					LPXN	0.363847	0.000230726	0.00126681
					B9D2	0.363828	0.00023091	0.00126744
					MGAM	0.363811	0.000231087	0.00126803
					NUMBL	0.363791	0.000231278	0.00126833
					AMICA1	0.363764	0.000231551	0.00126946
					FAM83G	0.363573	0.000233444	0.00127756
					ARPC1A	0.363538	0.00023379	0.00127833
					RHOG	0.363385	0.000235322	0.00128595
					IGFBP6	0.363126	0.000237935	0.00129869
					FYCO1	0.362952	0.000239697	0.00130639
					CHI3L2	0.362785	0.000241404	0.00131404
					GRIN3B	0.36278	0.000241456	0.00131404
					SLC15A4	0.362687	0.00024242	0.00131813
					SLFN5	0.362538	0.000243957	0.00132571
					ATP6AP2	0.362517	0.000244174	0.00132611
					NAT1	0.362322	0.000246203	0.00133478
					C12orf50	0.362233	0.000247137	0.00133906
					CCR4	0.362137	0.000248151	0.00134417
					FGFR1OP	0.361979	0.000249815	0.00135199
					KIAA1522	0.361798	0.000251744	0.00136045
					B4GALT5	0.361743	0.000252327	0.0013632
					PRMT6	0.36173	0.000252463	0.00136354
					HSPA1B	0.36149	0.000255043	0.00137587
					HEBP1	0.361413	0.000255883	0.00138
					CALU	0.361296	0.000257151	0.00138643
					LRP1	0.361111	0.000259177	0.00139533
					ELOVL6	0.361016	0.000260211	0.00140008
					CRB2	0.360989	0.000260508	0.001401
					AK4	0.360725	0.000263437	0.00141497
					AIRE	0.360598	0.000264858	0.00142143
					SHROOM3	0.36053	0.00026561	0.00142416
					DLC1	0.360488	0.000266089	0.0014263
					FNDC4	0.360481	0.000266162	0.0014263
					RRAD	0.360267	0.000268578	0.00143812
					PMAIP1	0.360265	0.000268601	0.00143812
					LTB	0.359871	0.000273096	0.00145966
					HS3ST3A1	0.359751	0.000274483	0.00146665
					TBX2	0.359456	0.000277912	0.00148369
					NAGS	0.35941	0.000278448	0.00148612
					MDFIC	0.359177	0.000281194	0.00149949
					TGDS	0.359011	0.000283167	0.00150914
					TPD52L2	0.358981	0.000283513	0.00151055
					ZNF788	0.358717	0.000286681	0.00152611
					ARAP1	0.358647	0.000287524	0.00153016
					LRRC15	0.358613	0.000287932	0.00153189
					PLA2G4A	0.358592	0.000288192	0.00153272
					ANO1	0.358469	0.000289673	0.00153983
					TRPM4	0.358424	0.000290219	0.00154229
					WBSCR28	0.358365	0.000290947	0.00154483
					TMEM107	0.358327	0.000291413	0.0015461
					RAG1	0.358326	0.000291425	0.0015461
					CHPT1	0.358151	0.000293561	0.00155648
					DENND3	0.358115	0.000294003	0.00155757
					ZP3	0.358114	0.00029402	0.00155757
					TXNDC17	0.35794	0.000296174	0.00156809
					FCGR2B	0.35791	0.000296544	0.0015696
					SPATA2L	0.357903	0.000296628	0.0015696
					RNPEPL1	0.357842	0.000297388	0.00157272
					FAM209A	0.357811	0.00029777	0.00157429
					RUFY1	0.357797	0.000297944	0.00157476
					HIST1H2BK	0.357787	0.000298075	0.00157501
					CROT	0.35766	0.000299658	0.00158163
					POU2F3	0.357643	0.000299876	0.00158226
					NCOA7	0.357596	0.000300462	0.00158446
					TBC1D8B	0.357564	0.000300869	0.00158575
					TASP1	0.357563	0.000300879	0.00158575
					DOCK6	0.357532	0.000301268	0.0015869
					THAP4	0.357356	0.000303493	0.00159708
					CSF3	0.357232	0.000305071	0.00160329
					TBX15	0.357217	0.000305264	0.00160385
					ABCC1	0.357195	0.000305542	0.00160485
					ZNF585A	0.357095	0.000306818	0.00160927
					LRPAP1	0.357077	0.000307056	0.00161007
					C2orf29	0.356879	0.000309593	0.00162199
					ANXA2R	0.356826	0.000310278	0.00162467
					PTPLAD2	0.356801	0.000310605	0.00162592
					IL17RA	0.356719	0.000311667	0.00163055
					LYPLA2	0.356548	0.000313898	0.00164084
					OCEL1	0.356515	0.000314333	0.00164265
					SMPDL3A	0.356507	0.000314441	0.00164275
					APOBEC3B	0.356454	0.000315138	0.001645
					C19orf38	0.356254	0.000317768	0.00165814
					OCSTAMP	0.355991	0.000321263	0.00167461
					AKAP12	0.355917	0.000322253	0.00167836
					NDEL1	0.355862	0.000322994	0.00168033
					RSPH9	0.355843	0.000323245	0.00168117
					DCPS	0.355755	0.000324437	0.00168657
					SBK2	0.355753	0.000324467	0.00168657
					ACCS	0.355695	0.000325245	0.00169014
					ZNF526	0.35567	0.000325582	0.00169142
					PSMB9	0.355618	0.000326282	0.00169411
					SOX30	0.355596	0.000326584	0.0016952
					KCTD10	0.355425	0.000328908	0.00170583
					TNFSF13	0.355296	0.00033068	0.00171311
					FBXO6	0.355258	0.0003312	0.00171532
					MARVELD1	0.35518	0.000332279	0.00171947
					PSMB2	0.355166	0.000332466	0.00171995
					CEP89	0.35503	0.000334351	0.00172874
					TGFBR2	0.354995	0.000334838	0.00173077
					USP38	0.35491	0.000336013	0.0017355
					NUP98	0.354909	0.000336032	0.0017355
					ROR1	0.354882	0.00033641	0.00173648
					LAMP3	0.35471	0.000338818	0.00174745
					ATP6AP1	0.354518	0.000341516	0.00176038
					HOXD11	0.354417	0.000342943	0.00176626
					ZNF563	0.35441	0.000343042	0.00176628
					TNFSF14	0.354373	0.000343576	0.00176805
					DYRK3	0.354254	0.000345266	0.00177478
					CMC1	0.354146	0.000346814	0.00178224
					CAMP	0.353905	0.000350279	0.00179763
					SYAP1	0.35388	0.000350647	0.00179894
					BST2	0.35373	0.000352826	0.00180801
					ANO9	0.353495	0.000356263	0.0018239
					DPAGT1	0.353352	0.000358366	0.00183246
					ERGIC1	0.353142	0.000361482	0.00184483
					HIST4H4	0.352846	0.000365915	0.00186643
					BEST4	0.352773	0.000367025	0.00187157
					MEFV	0.352638	0.000369069	0.00188045
					DHRS3	0.35235	0.000373463	0.0018997
					CHCHD3	0.352331	0.000373762	0.00189975
					CREG1	0.352255	0.000374921	0.00190503
					MPV17	0.35197	0.000379336	0.00192693
					CDKN1A	0.351897	0.000380485	0.00193224
					OR10AD1	0.351828	0.000381553	0.00193607
					RHOD	0.351766	0.000382538	0.00193982
					NSUN5	0.351761	0.000382605	0.00193982
					PURB	0.351695	0.000383647	0.00194457
					PTGR1	0.35152	0.000386402	0.00195639
					IL27RA	0.351379	0.000388651	0.00196616
					PALM3	0.351347	0.000389162	0.00196821
					MTHFD1L	0.351101	0.000393097	0.00198487
					IFI16	0.351055	0.000393844	0.00198651
					C7orf50	0.351054	0.000393851	0.00198651
					RGS16	0.350995	0.000394815	0.00199083
					IGFLR1	0.350696	0.000399666	0.0020131
					EXOSC3	0.35049	0.000403039	0.00202899
					CCDC71	0.350482	0.000403174	0.00202912
					ITGAM	0.350432	0.000404	0.00203217
					CCDC122	0.350405	0.000404441	0.00203273
					TMEM120A	0.350369	0.000405038	0.00203463
					CYB5R4	0.350269	0.0004067	0.00204132
					ITGAX	0.350254	0.000406948	0.00204201
					RGS14	0.350024	0.000410784	0.00205857
					SLC4A7	0.350019	0.000410864	0.00205857
					DTX3L	0.350016	0.000410915	0.00205857
					MRC1	0.349863	0.000413487	0.00206978
					HIST1H3G	0.3498	0.000414553	0.00207455
					M6PR	0.349675	0.000416678	0.0020835
					ACTR3	0.349626	0.000417495	0.00208702
					HOXA1	0.349619	0.000417616	0.00208707
					PRR5	0.349539	0.000418982	0.00209276
					FBXO4	0.349238	0.000424155	0.00211689
					CDH6	0.349186	0.000425052	0.00211966
					TMEM50A	0.349057	0.000427278	0.00212961
					LYPD3	0.349035	0.000427665	0.00213065
					MS4A4A	0.349032	0.000427717	0.00213065
					ATXN2L	0.34887	0.000430539	0.00214241
					LSM10	0.348862	0.000430688	0.00214257
					CD68	0.348622	0.000434898	0.00216111
					IAH1	0.348543	0.000436301	0.00216585
					TMEM243	0.348476	0.000437493	0.00217118
					ST20	0.348406	0.000438727	0.00217614
					PPIA	0.348369	0.000439397	0.00217888
					C6orf211	0.348321	0.000440255	0.00218197
					ZNF597	0.348241	0.000441678	0.00218844
					DCBLD2	0.348121	0.000443826	0.00219732
					CPXM2	0.348103	0.000444155	0.00219777
					KCNJ15	0.348067	0.000444803	0.0021998
					PTPN22	0.347911	0.000447619	0.00221305
					VNN3	0.347611	0.000453092	0.00223722
					HSPBP1	0.34746	0.00045588	0.00224933
					TMA16	0.347458	0.00045591	0.00224933
					ABCA6	0.347437	0.000456297	0.00225062
					INTS6	0.347393	0.000457109	0.00225285
					PECAM1	0.347344	0.000458025	0.00225676
					TCTN2	0.347304	0.000458759	0.00225978
					RND3	0.347161	0.000461415	0.00227105
					C1orf170	0.346941	0.000465538	0.00229013
					TGM2	0.346932	0.0004657	0.00229032
					MCOLN1	0.346917	0.000465979	0.00229109
					CA13	0.346889	0.000466517	0.00229312
					STARD3NL	0.346868	0.000466903	0.00229441
					BTN3A2	0.346728	0.000469556	0.00230622
					TBCA	0.346621	0.000471586	0.00231497
					CCDC121	0.346433	0.000475166	0.00232946
					TIFA	0.346375	0.000476295	0.00233376
					SNX33	0.346	0.000483533	0.00236484
					PSENEN	0.345898	0.000485517	0.00237267
					FLJ36777	0.345885	0.000485787	0.00237336
					MIOS	0.345867	0.000486132	0.00237443
					TK1	0.345734	0.000488734	0.00238588
					MFI2	0.345676	0.000489879	0.00238958
					PIK3CD	0.345634	0.000490714	0.00239302
					PNLIPRP3	0.345572	0.000491941	0.00239774
					ZNF765	0.345512	0.000493123	0.00240287
					OGFR	0.345402	0.000495304	0.0024116
					STK38	0.345366	0.000496013	0.00241442
					STT3B	0.345262	0.000498099	0.00242393
					DUSP3	0.345173	0.000499875	0.00243098
					HOXB6	0.345139	0.00050056	0.00243335
					FKBP7	0.345077	0.000501804	0.00243812
					HSBP1L1	0.344907	0.000505236	0.00245287
					CYBRD1	0.344798	0.000507449	0.00246232
					AQP9	0.344652	0.000510436	0.00247587
					TMEM185B	0.344648	0.000510507	0.00247587
					HIST1H2BI	0.344584	0.000511825	0.00248031
					GPR55	0.344508	0.000513394	0.00248726
					DNAJB6	0.344478	0.000514005	0.00248957
					PIM3	0.344423	0.000515148	0.00249316
					ADAMTSL1	0.344374	0.000516147	0.00249668
					NID2	0.344355	0.000516535	0.00249726
					FSIP1	0.344307	0.000517528	0.00250076
					COL1A2	0.344278	0.000518138	0.0025024
					PCOLCE	0.344137	0.000521068	0.00251458
					PLEK	0.34408	0.000522259	0.00251968
					EIF4A1	0.344039	0.000523112	0.00252249
					HEATR2	0.344038	0.000523133	0.00252249
					RNF19B	0.343967	0.000524613	0.0025284
					SNIP1	0.343944	0.000525097	0.00252942
					SUMF1	0.343905	0.000525919	0.00253272
					SAMSN1	0.343646	0.000531388	0.00255441
					ARSE	0.343569	0.000533023	0.0025609
					ANKRD42	0.343563	0.000533152	0.0025609
					RAB43	0.343463	0.000535293	0.00257052
					MLEC	0.343343	0.000537871	0.00258156
					CD1C	0.343285	0.000539119	0.00258621
					AKAP8	0.343227	0.000540354	0.00259146
					EFCAB4A	0.34321	0.000540722	0.00259256
					STARD4	0.343155	0.00054192	0.00259763
					ENTHD1	0.343051	0.000544174	0.00260776
					TSTD1	0.342993	0.000545422	0.00261239
					ST3GAL2	0.342971	0.000545905	0.00261402
					LENG1	0.342924	0.000546931	0.00261826
					AQP5	0.342843	0.000548688	0.00262599
					CNN1	0.342812	0.000549367	0.00262857
					RASA2	0.342717	0.000551443	0.00263695
					RAC1	0.342706	0.000551693	0.00263697
					NADSYN1	0.342692	0.000552012	0.00263782
					HILPDA	0.34268	0.000552273	0.00263839
					USP53	0.342528	0.000555613	0.00265333
					DNAJB9	0.342525	0.000555688	0.00265333
					BCAM	0.342474	0.000556809	0.00265731
					G6PD	0.342191	0.000563125	0.00268193
					PRF1	0.341914	0.000569343	0.00270946
					TSPAN2	0.341876	0.000570195	0.00271282
					SHKBP1	0.341751	0.000573034	0.00272493
					SNAP23	0.341742	0.000573238	0.0027252
					TRIAP1	0.341734	0.00057342	0.00272536
					TRIM5	0.341656	0.000575215	0.00273278
					TMEM110	0.341626	0.000575896	0.00273503
					HCG26	0.341579	0.000576961	0.00273798
					ZSCAN5A	0.341464	0.000579608	0.00274984
					CMTM7	0.341368	0.000581805	0.00275885
					MNDA	0.341338	0.000582515	0.00276151
					COL4A3BP	0.341286	0.000583703	0.00276629
					ADSS	0.341081	0.000588455	0.00278611
					ETV3L	0.341057	0.000589024	0.00278738
					LEMD1	0.341011	0.000590095	0.00279173
					ANGPT1	0.34085	0.000593864	0.00280813
					PHLDA3	0.340771	0.000595726	0.00281622
					ZNF214	0.34071	0.00059717	0.00282139
					TMEM101	0.340701	0.000597387	0.00282139
					DIRC1	0.340698	0.00059745	0.00282139
					IFNE	0.340687	0.000597715	0.00282139
					NAAA	0.340666	0.000598204	0.00282289
					RAB8A	0.340543	0.000601119	0.00283498
					ACOT12	0.340539	0.000601225	0.00283498
					RGS17	0.340406	0.000604388	0.00284844
					CRIP1	0.340303	0.000606865	0.00285939
					CAPN8	0.340263	0.000607818	0.00286264
					SEC61B	0.340261	0.000607864	0.00286264
					CARD9	0.340137	0.000610845	0.00287449
					LYN	0.340127	0.000611085	0.00287489
					MAK16	0.340093	0.000611904	0.00287802
					ANKHD1-EIF4EBP3	0.33989	0.000616828	0.00289676
					IER3IP1	0.339796	0.000619122	0.00290606
					EPHA1	0.339759	0.000620029	0.00290959
					SLC35G2	0.339733	0.000620664	0.00291183
					SH3BGR	0.339703	0.000621388	0.00291384
					ZCCHC5	0.33964	0.000622937	0.00291962
					NCF2	0.339629	0.000623211	0.00291962
[truncated: 533 more rows]
